# Supplementary material for: Global burden of low back pain attributable to smoking in 204 countries and territories in 1990–2021
Source: Front Public Health. 2025 Jul 10;13:1584659. doi: 10.3389/fpubh.2025.1584659 (PMC12287117; doi:10.3389/fpubh.2025.1584659)
Supplement: Supplementary file 1 [file Table_1.xlsx]

## Sheet: Sheet1
TableS1 EAPC of LBP caused by smoking in 204 countries from 1990 to 2021
	location	EAPC	UcI	LCI
1	China	-1.02	-0.93	-1.12
2	Cambodia	-0.67	-0.5	-0.84
3	Democratic People's Republic of Korea	-0.49	-0.43	-0.55
4	Indonesia	0.12	0.18	0.05
5	Taiwan (Province of China)	-0.07	0.07	-0.21
6	Myanmar	-2.07	-1.95	-2.2
7	Lao People's Democratic Republic	-0.06	-0.01	-0.1
8	Philippines	-1.37	-1.25	-1.48
9	Malaysia	-0.99	-0.89	-1.09
10	Sri Lanka	-1.9	-1.72	-2.07
11	Thailand	-0.88	-0.75	-1.01
12	Maldives	-0.75	-0.6	-0.9
13	Fiji	-0.66	-0.6	-0.73
14	Timor-Leste	-0.47	-0.42	-0.52
15	Kiribati	0.19	0.36	0.01
16	Papua New Guinea	-0.16	-0.11	-0.21
17	Marshall Islands	-0.04	-0.03	-0.06
18	Viet Nam	-0.58	-0.51	-0.65
19	Samoa	-0.63	-0.5	-0.77
20	Solomon Islands	0.47	0.59	0.34
21	Tonga	-0.68	-0.63	-0.72
22	Micronesia (Federated States of)	0	0.03	-0.02
23	Vanuatu	-0.79	-0.67	-0.92
24	Armenia	0.12	0.15	0.1
25	Kyrgyzstan	0.86	0.99	0.74
26	Azerbaijan	0.45	0.56	0.35
27	Mongolia	0.38	0.43	0.34
28	Georgia	0.45	0.49	0.41
29	Kazakhstan	-0.03	0.05	-0.11
30	Tajikistan	-1.38	-1.33	-1.43
31	Turkmenistan	-0.94	-0.81	-1.07
32	Uzbekistan	0.75	0.97	0.53
33	Albania	0.63	0.72	0.53
34	Bosnia and Herzegovina	0.62	0.77	0.46
35	Bulgaria	-0.45	-0.44	-0.47
36	Croatia	-0.09	-0.01	-0.18
37	Czechia	-0.64	-0.63	-0.66
38	Hungary	-0.59	-0.52	-0.66
39	North Macedonia	-0.07	-0.05	-0.09
40	Serbia	0.06	0.15	-0.04
41	Montenegro	-0.06	0.06	-0.17
42	Poland	-0.76	-0.72	-0.8
43	Romania	-0.52	-0.46	-0.57
44	Estonia	0.09	0.24	-0.06
45	Slovakia	-0.45	-0.38	-0.52
46	Latvia	0.01	0.08	-0.06
47	Lithuania	0.15	0.2	0.1
48	Slovenia	0.23	0.34	0.11
49	Belarus	-0.06	-0.03	-0.08
50	Ukraine	-0.17	-0.02	-0.32
51	Republic of Moldova	0.29	0.34	0.25
52	Russian Federation	0.69	0.88	0.5
53	Brunei Darussalam	-1.3	-1.14	-1.46
54	Japan	-1.18	-1.07	-1.28
55	Republic of Korea	-1.01	-0.96	-1.06
56	Singapore	-0.82	-0.74	-0.9
57	Andorra	-0.58	-0.56	-0.61
58	Australia	-1.18	-1.12	-1.25
59	Austria	0.1	0.18	0.02
60	New Zealand	-1.2	-1.14	-1.27
61	Belgium	-0.8	-0.78	-0.83
62	Finland	-0.61	-0.56	-0.66
63	Cyprus	-0.18	-0.15	-0.21
64	France	0.01	0.1	-0.07
65	Germany	-0.53	-0.51	-0.56
66	Denmark	-2.09	-1.88	-2.3
67	Greece	-0.12	-0.07	-0.16
68	Israel	-1.22	-1.2	-1.24
69	Iceland	-1.56	-1.48	-1.64
70	Italy	-0.89	-0.86	-0.93
71	Norway	-1.79	-1.68	-1.9
72	Ireland	-1.46	-1.39	-1.54
73	Luxembourg	-0.91	-0.84	-0.98
74	Malta	-0.74	-0.65	-0.83
75	Portugal	-0.26	-0.24	-0.29
76	Netherlands	-1.01	-0.95	-1.07
77	United Kingdom	-1.23	-1.17	-1.29
78	Spain	-0.59	-0.46	-0.72
79	Sweden	0.07	0.24	-0.11
80	Switzerland	-0.76	-0.66	-0.87
81	Argentina	-0.66	-0.58	-0.74
82	Chile	-0.6	-0.55	-0.64
83	Canada	-1.54	-1.46	-1.61
84	United States of America	-1.14	-1.08	-1.2
85	Uruguay	-0.06	0.04	-0.16
86	Bahamas	-0.17	-0.15	-0.19
87	Barbados	-0.93	-0.79	-1.08
88	Antigua and Barbuda	-0.15	-0.09	-0.21
89	Dominican Republic	-0.69	-0.53	-0.85
90	Belize	-0.34	-0.23	-0.44
91	Cuba	-1.16	-1.03	-1.29
92	Grenada	-0.75	-0.68	-0.82
93	Dominica	-0.48	-0.38	-0.58
94	Guyana	-0.4	-0.38	-0.43
95	Saint Vincent and the Grenadines	-0.24	-0.22	-0.26
96	Haiti	-1.49	-1.38	-1.59
97	Suriname	-1.05	-0.92	-1.18
98	Jamaica	-1.14	-1.04	-1.24
99	Saint Lucia	-1.15	-1.01	-1.29
100	Ecuador	-1.41	-1.28	-1.54
101	Trinidad and Tobago	-0.64	-0.63	-0.66
102	Peru	0.19	0.29	0.09
103	Bolivia (Plurinational State of)	-0.22	-0.09	-0.35
104	El Salvador	0.48	0.57	0.39
105	Colombia	-1.37	-1.28	-1.46
106	Guatemala	-0.8	-0.68	-0.93
107	Costa Rica	-1.2	-1.1	-1.3
108	Honduras	-0.43	-0.39	-0.47
109	Venezuela (Bolivarian Republic of)	-1.42	-1.39	-1.45
110	Mexico	-2.15	-1.96	-2.34
111	Nicaragua	-0.18	-0.04	-0.32
112	Algeria	-0.44	-0.38	-0.49
113	Panama	-1.34	-1.25	-1.44
114	Brazil	-2.11	-2.01	-2.22
115	Paraguay	-1.14	-1.06	-1.21
116	Bahrain	-0.24	-0.1	-0.38
117	Iraq	-0.76	-0.74	-0.78
118	Egypt	0.37	0.43	0.31
119	Jordan	-0.06	-0.02	-0.1
120	Kuwait	-0.62	-0.59	-0.65
121	Iran (Islamic Republic of)	-0.31	-0.23	-0.4
122	Lebanon	0.39	0.53	0.26
123	Palestine	-0.34	-0.28	-0.4
124	Oman	-0.74	-0.52	-0.96
125	Libya	-0.25	-0.15	-0.35
126	Qatar	0.08	0.16	-0.01
127	Tunisia	-0.47	-0.44	-0.5
128	Morocco	-1.03	-0.99	-1.07
129	Turkey	-0.73	-0.64	-0.81
130	Saudi Arabia	0.53	0.57	0.48
131	United Arab Emirates	-0.12	-0.04	-0.2
132	Syrian Arab Republic	-0.96	-0.92	-1
133	Yemen	-0.41	-0.39	-0.43
134	Afghanistan	1.55	1.8	1.3
135	Bangladesh	-0.49	-0.41	-0.58
136	Pakistan	-1.05	-0.98	-1.13
137	Bhutan	-0.55	-0.51	-0.6
138	India	-1.94	-1.82	-2.05
139	Nepal	-2.1	-1.9	-2.3
140	Congo	0.94	1.09	0.79
141	Democratic Republic of the Congo	-0.5	-0.4	-0.61
142	Angola	-0.34	-0.2	-0.48
143	Central African Republic	-0.79	-0.63	-0.95
144	Equatorial Guinea	-0.22	-0.14	-0.29
145	Burundi	-1.28	-1.02	-1.54
146	Gabon	0.35	0.41	0.28
147	Comoros	-0.78	-0.7	-0.86
148	Djibouti	-0.48	-0.44	-0.51
149	Madagascar	-2.25	-2.05	-2.46
150	Eritrea	-0.57	-0.45	-0.7
151	Ethiopia	-0.61	-0.48	-0.74
152	Malawi	-0.17	-0.11	-0.23
153	Kenya	-1.6	-1.47	-1.73
154	Seychelles	-0.46	-0.4	-0.53
155	Mauritius	-0.36	-0.15	-0.57
156	Mozambique	-0.31	-0.25	-0.37
157	Somalia	-0.68	-0.58	-0.77
158	United Republic of Tanzania	-0.83	-0.77	-0.88
159	Rwanda	-0.05	-0.01	-0.09
160	Botswana	-0.6	-0.52	-0.68
161	Uganda	-0.84	-0.66	-1.02
162	Lesotho	0.63	0.7	0.56
163	Zambia	-0.88	-0.76	-1
164	Namibia	-1.23	-1.17	-1.29
165	Zimbabwe	-0.24	-0.2	-0.28
166	South Africa	-1.93	-1.77	-2.09
167	Benin	-1.88	-1.61	-2.16
168	Eswatini	-1.48	-1.37	-1.59
169	Cabo Verde	-1.51	-1.43	-1.59
170	Chad	-1.05	-0.92	-1.18
171	Burkina Faso	-0.67	-0.6	-0.74
172	Cameroon	-1.31	-1.18	-1.44
173	C?te d'Ivoire	-0.96	-0.74	-1.19
174	Guinea	-0.66	-0.57	-0.75
175	Guinea-Bissau	0.76	0.98	0.55
176	Gambia	-1.76	-1.71	-1.82
177	Liberia	-0.83	-0.73	-0.94
178	Ghana	0.1	0.27	-0.06
179	Mali	1.22	1.32	1.11
180	Nigeria	-1.28	-1.04	-1.51
181	Sao Tome and Principe	-0.38	-0.2	-0.57
182	Mauritania	-0.71	-0.67	-0.75
183	Niger	-0.31	-0.24	-0.38
184	Senegal	-1.66	-1.57	-1.75
185	Bermuda	0.08	0.09	0.07
186	Sierra Leone	-1.09	-1	-1.18
187	Cook Islands	-0.47	-0.39	-0.55
188	Togo	-1.31	-1.27	-1.34
189	American Samoa	-0.22	-0.19	-0.24
190	Greenland	-0.41	-0.38	-0.44
191	Monaco	-0.65	-0.63	-0.67
192	Guam	-0.06	-0.03	-0.08
193	Nauru	-0.19	-0.11	-0.27
194	Palau	-0.34	-0.27	-0.41
195	Niue	-0.27	-0.23	-0.3
196	Puerto Rico	-0.34	-0.32	-0.36
197	Saint Kitts and Nevis	-0.89	-0.74	-1.03
198	Northern Mariana Islands	-0.45	-0.41	-0.49
199	United States Virgin Islands	-0.67	-0.6	-0.74
200	San Marino	-1.01	-0.95	-1.08
201	Tokelau	-0.19	-0.15	-0.22
202	South Sudan	-0.9	-0.87	-0.94
203	Tuvalu	0.06	0.08	0.03
204	Sudan	-0.73	-0.62	-0.84
