# Supplementary material for: Global burden of low back pain attributable to smoking in 204 countries and territories in 1990–2021
Source: Front Public Health. 2025 Jul 10;13:1584659. doi: 10.3389/fpubh.2025.1584659 (PMC12287117; doi:10.3389/fpubh.2025.1584659)
Supplement: Supplementary file 2 [file Table_2.xls]

## Sheet: boostrap_DEA
TableS2 Frontier analysis
	location_name	year	val	SDI	frontier	eff_diff
1	Afghanistan	1990	43.6944	0.173832	28.3079104934785	15.3864692729515
2	Afghanistan	1991	44.0084	0.176473	28.2560555024801	15.7523115508499
3	Afghanistan	1992	44.4781	0.179634	28.1231631985667	16.3549795370333
4	Afghanistan	1993	45.1308	0.180184	28.2513488533544	16.8794962841256
5	Afghanistan	1994	45.8951	0.178519	28.3173738945242	17.5777233761758
6	Afghanistan	1995	46.7353	0.178279	28.3863940104042	18.3488873096458
7	Afghanistan	1996	47.7732	0.178085	28.1877169976123	19.5854882858277
8	Afghanistan	1997	48.9924	0.177884	28.383697330334	20.608695834086
9	Afghanistan	1998	50.4082	0.177513	28.4344499083804	21.9737391270696
10	Afghanistan	1999	51.9654	0.177075	28.3832893875145	23.5821219324055
11	Afghanistan	2000	53.5336	0.177026	28.2620553276034	25.2715037595166
12	Afghanistan	2001	55.2792	0.177773	28.1876812052528	27.0915346198172
13	Afghanistan	2002	57.2898	0.183808	28.1065609236596	29.1832287873004
14	Afghanistan	2003	59.4786	0.190519	27.9179629603254	31.5606653762946
15	Afghanistan	2004	61.3994	0.196904	27.9117112093841	33.4876511756159
16	Afghanistan	2005	62.8244	0.203928	27.8745784458786	34.9497929338714
17	Afghanistan	2006	63.9672	0.211074	27.8926874542009	36.0744789130591
18	Afghanistan	2007	65.0138	0.219628	27.1132649247775	37.9004969241924
19	Afghanistan	2008	65.8391	0.228089	26.8379062844556	39.0011991336944
20	Afghanistan	2009	66.4753	0.237901	25.5660055324387	40.9092656604513
21	Afghanistan	2010	66.7966	0.24776	25.4805573700707	41.3160095554593
22	Afghanistan	2011	66.8553	0.257042	24.7388692137928	42.1164406065272
23	Afghanistan	2012	66.7703	0.266484	24.7507450918362	42.0195521650238
24	Afghanistan	2013	66.5931	0.275637	24.753979169857	41.839134805113
25	Afghanistan	2014	66.4083	0.28403	24.7896740523136	41.6185771074365
26	Afghanistan	2015	66.3436	0.29185	24.7402672049903	41.6032892265297
27	Afghanistan	2016	66.217	0.299631	24.7508022080922	41.4662436640278
28	Afghanistan	2017	65.9232	0.307425	24.7418616917311	41.1812883618989
29	Afghanistan	2018	65.6968	0.314866	24.7510330990739	40.9457617605561
30	Afghanistan	2019	65.5014	0.322454	24.7435980731202	40.7578374624898
31	Afghanistan	2020	65.1155	0.32983	24.7529787464939	40.3625677998961
32	Afghanistan	2021	64.8172	0.3372	24.7592290835995	40.0579408429405
33	Albania	1990	242.90459777036	0.557773	22.5719631389957	220.332634631364
34	Albania	1991	241.86290151082	0.555629	22.9584533597547	218.904448151065
35	Albania	1992	241.13326302679	0.553108	22.498898171311	218.634364855479
36	Albania	1993	240.35554199396	0.552453	22.6563342971588	217.699207696801
37	Albania	1994	239.74707557909	0.553764	22.4600485756023	217.287027003488
38	Albania	1995	239.19718187836	0.557041	22.8174167544491	216.379765123911
39	Albania	1996	238.76797097409	0.562249	22.6083443304767	216.159626643613
40	Albania	1997	238.56789647786	0.566803	22.4573592735444	216.110537204316
41	Albania	1998	238.45740112104	0.572534	22.4745507840667	215.982850336973
42	Albania	1999	238.53482436782	0.578295	22.499926421804	216.034897946016
43	Albania	2000	238.94399283366	0.584664	22.6014789532311	216.342513880429
44	Albania	2001	239.45189514697	0.592413	22.4665698497913	216.985325297179
45	Albania	2002	240.48216362816	0.599866	22.9039587860332	217.578204842127
46	Albania	2003	242.04858559958	0.606971	22.4868638236375	219.561721775943
47	Albania	2004	243.71788224156	0.613864	22.9031180750921	220.814764166468
48	Albania	2005	245.56593498528	0.62068	22.778604939249	222.787330046031
49	Albania	2006	248.65815869003	0.627486	22.575217306227	226.082941383803
50	Albania	2007	253.24115990458	0.634168	22.4576388410489	230.783521063531
51	Albania	2008	258.54363341212	0.640766	22.5976577701622	235.945975641958
52	Albania	2009	263.40062086777	0.646816	22.6479942762304	240.75262659154
53	Albania	2010	266.77938478713	0.652654	22.6721	244.10728884941
54	Albania	2011	269.22954402922	0.658197	22.6403628941984	246.589181135022
55	Albania	2012	271.42428829296	0.663557	22.5918207241375	248.832467568822
56	Albania	2013	273.27747317328	0.66874	22.471886948088	250.805586225192
57	Albania	2014	275.09860015515	0.674113	22.5413258373795	252.55727431777
58	Albania	2015	276.15261222052	0.679669	22.6307664165305	253.521845803989
59	Albania	2016	276.89968957605	0.685037	22.6640628143527	254.235626761697
60	Albania	2017	277.66192556603	0.690379	22.4747011825008	255.187224383529
61	Albania	2018	278.044	0.695567	22.5368	255.50748555176
62	Albania	2019	278.14219909491	0.700288	22.7434225550175	255.398776539893
63	Albania	2020	277.19366121948	0.70379	22.5313041228792	254.662357096601
64	Albania	2021	275.94927509763	0.70685	22.7988323944205	253.15044270321
65	Algeria	1990	108.44017340698	0.460487	24.7445932206656	83.6955801863144
66	Algeria	1991	107.95229918837	0.468319	24.7399410077412	83.2123581806288
67	Algeria	1992	107.38657325406	0.475951	24.6793287091276	82.7072445449324
68	Algeria	1993	106.84406524398	0.483256	24.2227666599122	82.6212985840678
69	Algeria	1994	106.09851126454	0.490451	23.5289095654527	82.5696016990873
70	Algeria	1995	105.46659854667	0.497958	23.5774669770263	81.8891315696437
71	Algeria	1996	104.71557738681	0.505991	22.5044555983057	82.2111217885043
72	Algeria	1997	103.92006911061	0.514057	22.7258477661611	81.1942213444489
73	Algeria	1998	103.05774416201	0.522382	22.5892289871963	80.4685151748137
74	Algeria	1999	102.254	0.530786	22.475363193846	79.778812576454
75	Algeria	2000	101.55981940784	0.539482	22.5005484626003	79.0592709452397
76	Algeria	2001	100.79127108427	0.547529	22.6249515036875	78.1663195805825
77	Algeria	2002	99.9636	0.555172	22.5494907934933	77.4140855255167
78	Algeria	2003	99.1716	0.562537	22.5711215517786	76.6004433690914
79	Algeria	2004	98.5213	0.569353	22.5402697134739	75.981046388286
80	Algeria	2005	98.0091	0.576002	22.6061489242976	75.4029922562524
81	Algeria	2006	97.6022	0.582126	22.4823831861833	75.1198370798567
82	Algeria	2007	97.2527	0.587791	22.794903959419	74.4577810557211
83	Algeria	2008	96.8518	0.593191	22.5681760391122	74.2835784849878
84	Algeria	2009	96.496	0.59787	22.7931656200625	73.7028208272176
85	Algeria	2010	96.3537	0.602824	22.457125690227	73.896610025743
86	Algeria	2011	96.154	0.607826	22.6910524284174	73.4629624685226
87	Algeria	2012	95.8677	0.612704	22.6237188577971	73.2439545808529
88	Algeria	2013	95.5251	0.617422	22.478474755896	73.046638401564
89	Algeria	2014	95.4829	0.622087	22.4862359442582	72.9967060730218
90	Algeria	2015	95.5232	0.626746	22.6681590198622	72.8550272361778
91	Algeria	2016	95.6336	0.631711	22.486006698376	73.147580962764
92	Algeria	2017	95.7602	0.636973	22.4677040427005	73.2925305819395
93	Algeria	2018	95.9614	0.6425	22.498076826048	73.463287533912
94	Algeria	2019	96.1753	0.648211	22.6129177411805	73.5624126518595
95	Algeria	2020	95.9595	0.653651	22.8298885174961	73.1295661496039
96	Algeria	2021	95.841	0.659501	22.464258844007	73.376785434633
97	American Samoa	1990	125.92424515455	0.613634	22.4582566485035	103.465988506047
98	American Samoa	1991	125.87321239012	0.615848	22.5044962294414	103.368716160679
99	American Samoa	1992	125.85694163918	0.618584	22.466865593511	103.390076045669
100	American Samoa	1993	125.892	0.622079	22.4926533474969	103.399249600103
101	American Samoa	1994	125.90850538933	0.626053	22.4622777863679	103.446227602962
102	American Samoa	1995	125.844	0.629814	22.7115079422253	103.132605739275
103	American Samoa	1996	125.92724666386	0.632707	22.4637770284203	103.46346963544
104	American Samoa	1997	125.94060168207	0.634927	22.4985817987497	103.44201988332
105	American Samoa	1998	125.90514892927	0.636598	22.5266844790052	103.378464450265
106	American Samoa	1999	125.82706906261	0.638322	22.4923011208935	103.334767941716
107	American Samoa	2000	125.70800831715	0.64061	22.4634497884001	103.24455852875
108	American Samoa	2001	125.58140956645	0.643214	22.5419926000165	103.039416966434
109	American Samoa	2002	125.59262294315	0.646002	22.6056812378223	102.986941705328
110	American Samoa	2003	125.47085634313	0.648952	22.469758855004	103.001097488126
111	American Samoa	2004	125.36192753927	0.651921	22.5213084373026	102.840619101967
112	American Samoa	2005	125.18020297789	0.655061	22.5760720865606	102.604130891329
113	American Samoa	2006	124.76997411848	0.657726	22.5056072271638	102.264366891316
114	American Samoa	2007	123.97731003302	0.660781	22.5182126550669	101.459097377953
115	American Samoa	2008	123.20633599819	0.664026	22.4742678558065	100.732068142383
116	American Samoa	2009	122.45854606638	0.667301	22.4580098623216	100.000536204058
117	American Samoa	2010	121.93942061286	0.671249	22.5463059315746	99.3931146812854
118	American Samoa	2011	121.52424314646	0.675979	22.4703159616676	99.0539271847924
119	American Samoa	2012	121.13253234755	0.680862	22.6561007306217	98.4764316169283
120	American Samoa	2013	120.77599651407	0.685833	22.4601338546732	98.3158626593968
121	American Samoa	2014	120.47331835234	0.691343	22.4686533046956	98.0046650476444
122	American Samoa	2015	120.36548075032	0.697163	22.4616142261205	97.9038665241995
123	American Samoa	2016	120.10030332773	0.702726	22.4563184384989	97.6439848892311
124	American Samoa	2017	119.94686574802	0.707648	22.500397306281	97.446468441739
125	American Samoa	2018	119.72195281604	0.712801	22.652195839291	97.069756976749
126	American Samoa	2019	119.56672773836	0.717308	22.7957003417765	96.7710273965835
127	American Samoa	2020	119.46074283757	0.720839	22.6734920260892	96.7872508114808
128	American Samoa	2021	118.64175824689	0.723728	22.6245531888526	96.0172050580374
129	Andorra	1990	228.18179849372	0.761464	22.5643286177789	205.617469875941
130	Andorra	1991	226.399	0.764709	22.6050292310516	203.793990581748
131	Andorra	1992	224.67891116439	0.767188	22.4772038395235	202.201707324867
132	Andorra	1993	223.19989523946	0.768954	22.5297214387517	200.670173800708
133	Andorra	1994	221.69629649267	0.770024	22.5294343669553	199.166862125715
134	Andorra	1995	220.16299959882	0.770989	22.5489139332292	197.614085665591
135	Andorra	1996	218.717	0.772403	22.6082255232862	196.108759937214
136	Andorra	1997	217.13088091619	0.774581	22.8041489913983	194.326731924792
137	Andorra	1998	215.47555788288	0.776973	22.6844011717274	192.791156711153
138	Andorra	1999	214.05128310083	0.77963	22.6517614927816	191.399521608048
139	Andorra	2000	212.61821289413	0.781977	22.8089860553699	189.80922683876
140	Andorra	2001	211.47774793426	0.785417	22.5035	188.97428577977
141	Andorra	2002	210.51295587763	0.790159	22.5174565240192	187.995499353611
142	Andorra	2003	209.31283931373	0.797279	22.4982674854528	186.814571828277
143	Andorra	2004	208.45948000089	0.804732	22.5345091087413	185.924970892149
144	Andorra	2005	207.45576184536	0.812214	22.4845704526033	184.971191392757
145	Andorra	2006	206.26999062216	0.819787	22.5633938698521	183.706596752308
146	Andorra	2007	204.87719569625	0.826617	22.5531778145673	182.324017881683
147	Andorra	2008	203.42904115508	0.831822	22.5315636910632	180.897477464017
148	Andorra	2009	202.07585483931	0.83593	22.5004904729987	179.575364366311
149	Andorra	2010	200.76921280893	0.83949	22.4700864646936	178.299126344236
150	Andorra	2011	199.152	0.842795	22.4647977911702	176.68689787343
151	Andorra	2012	197.495	0.845811	22.5978438714249	174.897494008775
152	Andorra	2013	195.809	0.84833	22.4621400990674	173.347016664633
153	Andorra	2014	194.80435399814	0.85101	22.4670591472756	172.337294850864
154	Andorra	2015	194.06169646965	0.853591	22.456212724802	171.605483744848
155	Andorra	2016	193.77629626228	0.856257	22.4702823352785	171.306013927002
156	Andorra	2017	193.29420500451	0.859477	22.6636118829548	170.630593121555
157	Andorra	2018	193.19051358477	0.862589	22.5830533743355	170.607460210434
158	Andorra	2019	193.05713403367	0.865621	22.6381676606287	170.418966373041
159	Andorra	2020	192.18943996405	0.867449	22.6123348488639	169.577105115186
160	Andorra	2021	192.20921137027	0.869444	22.4583547530512	169.750856617219
161	Angola	1990	79.9396	0.270737	24.7582	55.1814
162	Angola	1991	78.8597	0.275161	24.7388618026375	54.1208247979025
163	Angola	1992	77.7239	0.279232	24.740184929093	52.983685681287
164	Angola	1993	76.6143	0.281868	24.7538539041849	51.8604577910351
165	Angola	1994	75.4665	0.284488	24.7564762880109	50.7100091633891
166	Angola	1995	74.2711	0.287448	24.7553807726131	49.5157047852069
167	Angola	1996	72.998	0.291421	24.7521236681574	48.2458521996226
168	Angola	1997	71.6417	0.295434	24.7410536927412	46.9006231285288
169	Angola	1998	70.2038	0.299553	24.7665008850406	45.4372520335094
170	Angola	1999	69.1054	0.30372	24.7493350996445	44.3560440964255
171	Angola	2000	68.4487	0.307603	24.7540749998886	43.6945901112814
172	Angola	2001	68.1054	0.311698	24.7480644045895	43.3573779028605
173	Angola	2002	67.8555	0.316707	24.7989258395004	43.0565523933096
174	Angola	2003	67.6125	0.321777	24.7466184051517	42.8658763221383
175	Angola	2004	67.4512	0.327395	24.7406265358511	42.7105919343689
176	Angola	2005	67.3275	0.333785	24.7708014848951	42.5566804068449
177	Angola	2006	67.4043	0.341013	24.7544204455439	42.6499293669461
178	Angola	2007	67.7127	0.348847	24.7495284610475	42.9631229211425
179	Angola	2008	68.1163	0.357082	24.7823473992733	43.3339854045066
180	Angola	2009	68.5153	0.364408	24.7608565829083	43.7544177475817
181	Angola	2010	68.8816	0.372034	24.7964574810285	44.0851614679415
182	Angola	2011	68.976	0.380007	24.7620918727617	44.2139458339783
183	Angola	2012	68.9596	0.387892	24.7679952094027	44.1915821775473
184	Angola	2013	68.8747	0.395796	24.7429639809403	44.1317195342197
185	Angola	2014	68.7769	0.40372	24.7652981218393	44.0116298902107
186	Angola	2015	68.8567	0.411372	24.7475861613149	44.1091036442251
187	Angola	2016	69.0483	0.418822	24.770326809658	44.277976791142
188	Angola	2017	69.3547	0.426177	24.7611862753616	44.5935448264684
189	Angola	2018	69.5473	0.433355	24.7465559533991	44.8007181463209
190	Angola	2019	69.7293	0.440455	24.7391449992541	44.9901609540659
191	Angola	2020	69.4596	0.447284	24.7505512786758	44.7090127844342
192	Angola	2021	69.5301	0.453722	24.7420006444022	44.7881149755378
193	Antigua and Barbuda	1990	55.4375	0.612105	22.4868018722425	32.9507224038275
194	Antigua and Barbuda	1991	55.711	0.618817	22.494550775387	33.216468698333
195	Antigua and Barbuda	1992	55.864	0.624696	22.5363527870103	33.3276325558397
196	Antigua and Barbuda	1993	56.0313	0.630076	22.8307639213093	33.2005531736407
197	Antigua and Barbuda	1994	56.0122	0.634769	22.4564744011566	33.5557607029234
198	Antigua and Barbuda	1995	55.972	0.638009	22.8538804206579	33.1180736308421
199	Antigua and Barbuda	1996	55.8263	0.641647	22.5913453812486	33.2349913577514
200	Antigua and Barbuda	1997	55.5299	0.645896	22.5127296459005	33.0171751689195
201	Antigua and Barbuda	1998	55.1181	0.650614	22.4572973558879	32.6607878295621
202	Antigua and Barbuda	1999	54.7081	0.655535	22.5550527731562	32.1530071138538
203	Antigua and Barbuda	2000	54.3787	0.660819	22.7075236697695	31.6711431986005
204	Antigua and Barbuda	2001	54.0586	0.665621	22.6565842823423	31.4020163777077
205	Antigua and Barbuda	2002	53.7076	0.670361	22.4560106161199	31.2515424453501
206	Antigua and Barbuda	2003	53.3809	0.675311	22.4567135033329	30.9241954590971
207	Antigua and Barbuda	2004	53.1051	0.680412	22.5292147984273	30.5759202578427
208	Antigua and Barbuda	2005	52.9453	0.685486	22.4949078811082	30.4503687655718
209	Antigua and Barbuda	2006	52.827	0.690826	22.4933455016164	30.3336189328136
210	Antigua and Barbuda	2007	52.7312	0.69636	22.5485657866659	30.1825940092941
211	Antigua and Barbuda	2008	52.6815	0.702175	22.4911850752651	30.1902678279649
212	Antigua and Barbuda	2009	52.6584	0.707129	22.5216264470557	30.1367341818943
213	Antigua and Barbuda	2010	52.7016	0.711432	22.4695416956877	30.2320985623822
214	Antigua and Barbuda	2011	52.7921	0.71549	22.4584370804746	30.3336668513654
215	Antigua and Barbuda	2012	52.9424	0.719509	22.5974682839212	30.3449283788388
216	Antigua and Barbuda	2013	53.1765	0.722865	22.5331627624802	30.6433489490898
217	Antigua and Barbuda	2014	53.3849	0.725586	22.595805741141	30.789137064839
218	Antigua and Barbuda	2015	53.5876	0.728373	22.5340411960364	31.0535788915936
219	Antigua and Barbuda	2016	53.7193	0.731599	22.497601602578	31.221672872882
220	Antigua and Barbuda	2017	53.9146	0.734964	22.4872514241053	31.4273729188647
221	Antigua and Barbuda	2018	54.0589	0.738879	22.4854752720643	31.5734643969057
222	Antigua and Barbuda	2019	54.2069	0.743053	22.484340206134	31.722578577416
223	Antigua and Barbuda	2020	54.1678	0.746345	22.5683072014607	31.5994651162993
224	Antigua and Barbuda	2021	54.2249	0.749887	22.5687634818665	31.6560927567735
225	Argentina	1990	224.96	0.587397	22.848707697937	202.110883850763
226	Argentina	1991	223.16474916113	0.591708	22.4587722076885	200.705976953441
227	Argentina	1992	221.55526286393	0.597996	22.5972836824193	198.957979181511
228	Argentina	1993	220.19336128142	0.603739	22.4844502599199	197.709
229	Argentina	1994	219.04224041979	0.609787	22.5907805551154	196.451459864675
230	Argentina	1995	218.09905319962	0.614474	22.662520892583	195.436532307037
231	Argentina	1996	217.52382484049	0.618943	22.4584199119903	195.065
232	Argentina	1997	216.76268116226	0.623934	22.512575381348	194.250105780912
233	Argentina	1998	216.14856987177	0.628723	22.5739433115858	193.574626560184
234	Argentina	1999	215.39916776037	0.633175	22.4894788941988	192.909688866171
235	Argentina	2000	214.98547718426	0.638194	22.6184365091255	192.367040675135
236	Argentina	2001	215.00534910011	0.642176	22.6167936496876	192.388555450422
237	Argentina	2002	215.61820695615	0.644473	22.4895718117897	193.12863514436
238	Argentina	2003	216.13187459675	0.645907	22.4603689854658	193.671505611284
239	Argentina	2004	216.43299135119	0.648297	22.5272	193.90581068619
240	Argentina	2005	215.798	0.653369	22.5173327631254	193.280364824575
241	Argentina	2006	214.07082066605	0.657446	22.4711584406204	191.59966222543
242	Argentina	2007	211.58679314743	0.660188	22.4992006813539	189.087592466076
243	Argentina	2008	208.48816252101	0.663079	22.5040869115156	185.984075609494
244	Argentina	2009	205.60707873781	0.665912	22.5058956648724	183.101183072938
245	Argentina	2010	202.85794538614	0.669926	22.6065013601056	180.251444026034
246	Argentina	2011	200.271	0.675243	22.4579199159769	177.813257479623
247	Argentina	2012	197.36817648919	0.679218	22.4835535836227	174.884622905567
248	Argentina	2013	194.54513923629	0.681633	22.8228256673003	171.72231356899
249	Argentina	2014	192.01060175853	0.684975	22.4634948469377	169.547106911592
250	Argentina	2015	190.09076983696	0.69171	22.5819228161448	167.508847020815
251	Argentina	2016	188.76974135155	0.698618	22.4954444491113	166.274296902439
252	Argentina	2017	187.98596070036	0.705136	22.5690668628349	165.416893837525
253	Argentina	2018	187.09229529096	0.712889	22.6551378801381	164.437157410822
254	Argentina	2019	186.18647186964	0.719003	22.4848052339878	163.701666635652
255	Argentina	2020	181.56762796352	0.721294	22.6387398851858	158.928888078334
256	Argentina	2021	186.92928021147	0.723123	22.6818460610615	164.247434150409
257	Armenia	1990	165.71518604395	0.544415	22.5627946412687	143.152391402681
258	Armenia	1991	164.69762723891	0.547562	22.4667921877188	142.230835051191
259	Armenia	1992	163.78702284127	0.548975	22.796669810999	140.990353030271
260	Armenia	1993	163.02061556881	0.551215	22.5219874701489	140.498628098661
261	Armenia	1994	162.48235249644	0.553784	22.4842563067141	139.998096189726
262	Armenia	1995	162.01158749616	0.556816	22.6858961041562	139.325691392004
263	Armenia	1996	161.93987437941	0.560538	22.5970733883848	139.342800991025
264	Armenia	1997	162.19416077887	0.564627	22.5127755242212	139.681385254649
265	Armenia	1998	162.69873624513	0.569557	22.5037574737933	140.194978771337
266	Armenia	1999	163.01	0.574323	22.4660627839442	140.544135294456
267	Armenia	2000	163.46318054654	0.579438	22.5695576589226	140.893622887617
268	Armenia	2001	163.95738461844	0.585419	22.4731690340206	141.484215584419
269	Armenia	2002	164.92974454452	0.592711	22.5898989719783	142.339845572542
270	Armenia	2003	165.57668272339	0.600809	22.4747535102866	143.101929213103
271	Armenia	2004	166.41907233062	0.609032	22.4632757475521	143.955796583068
272	Armenia	2005	166.83411714355	0.61776	22.4812117871628	144.352905356387
273	Armenia	2006	167.08633909197	0.626688	22.4676434892059	144.618695602764
274	Armenia	2007	167.24205490799	0.635871	22.5000038996593	144.742051008331
275	Armenia	2008	167.48812802884	0.644432	22.627338603641	144.860789425199
276	Armenia	2009	167.49528992675	0.649715	22.5840260569781	144.911263869772
277	Armenia	2010	167.638	0.654812	22.6240502105573	145.014422973243
278	Armenia	2011	167.74290789079	0.659818	22.8005981012281	144.942309789562
279	Armenia	2012	168.04928443909	0.664833	22.5147972089773	145.534487230113
280	Armenia	2013	168.23512415312	0.669534	22.5762780893082	145.658846063812
281	Armenia	2014	168.45529317993	0.673932	22.5861610944708	145.869132085459
282	Armenia	2015	168.446	0.678055	22.5596023466382	145.886512843062
283	Armenia	2016	168.46461289845	0.681746	22.7556905521528	145.708922346297
284	Armenia	2017	168.15434573781	0.68598	22.4855454514053	145.668800286405
285	Armenia	2018	167.82331835084	0.690277	22.9416158819217	144.881702468918
286	Armenia	2019	167.84582532875	0.694766	22.7948281754835	145.050997153267
287	Armenia	2020	168.00667521072	0.698269	22.5899370946572	145.416738116063
288	Armenia	2021	167.15406155191	0.701833	22.850903091899	144.303158460011
289	Australia	1990	259.051	0.725983	22.7947641424972	236.256539058303
290	Australia	1991	255.02950150266	0.72976	22.5468819185519	232.482619584108
291	Australia	1992	251.31556072783	0.733901	22.461079545185	228.854481182645
292	Australia	1993	247.76891591925	0.738375	22.9120308356485	224.856885083601
293	Australia	1994	244.61449211713	0.742847	22.8455337279671	221.768958389163
294	Australia	1995	242.08276413126	0.747427	22.4579633389954	219.624800792265
295	Australia	1996	239.76108387205	0.751992	22.4885605641365	217.272523307913
296	Australia	1997	237.33107361992	0.756634	22.5751634653325	214.755910154588
297	Australia	1998	234.96341825051	0.761133	22.5415564890623	212.421861761448
298	Australia	1999	232.77965665784	0.765698	22.5091566466486	210.270500011191
299	Australia	2000	230.98088062064	0.770224	22.8127969535243	208.168083667116
300	Australia	2001	229.64294932762	0.774663	22.5252566177804	207.11769270984
301	Australia	2002	228.52324093548	0.779361	22.597785371471	205.925455564009
302	Australia	2003	227.46838369986	0.7836	22.6210567745913	204.847326925269
303	Australia	2004	226.22329829438	0.787017	22.5778729694717	203.645425324908
304	Australia	2005	224.52780075669	0.789616	22.796788950608	201.731011806082
305	Australia	2006	222.26736760499	0.791156	22.5407774795852	199.726590125405
306	Australia	2007	219.31235475392	0.792533	22.4587904521561	196.853564301764
307	Australia	2008	215.96007399549	0.795293	22.5692517186605	193.39082227683
308	Australia	2009	212.56887582113	0.799174	22.6310996420049	189.937776179125
309	Australia	2010	209.55308894945	0.803562	22.4684338123563	187.084655137094
310	Australia	2011	206.36427627775	0.80752	22.9420275621378	183.422248715612
311	Australia	2012	202.43163665122	0.811644	22.4824967544569	179.949139896763
312	Australia	2013	198.52673456912	0.816454	22.4792046641782	176.047529904942
313	Australia	2014	194.90288045397	0.820841	22.460135658353	172.442744795617
314	Australia	2015	191.96029915528	0.824861	22.4622077698174	169.498091385463
315	Australia	2016	189.06419003512	0.82856	22.5221225009115	166.542067534208
316	Australia	2017	185.97880654369	0.831798	22.4764205827006	163.502385960989
317	Australia	2018	183.00991990115	0.835355	22.5987022822228	160.411217618927
318	Australia	2019	180.89996980437	0.839317	22.5370208873333	158.362948917037
319	Australia	2020	178.01509598748	0.842051	22.8068976502685	155.208198337212
320	Australia	2021	176.98908521837	0.844253	22.6052495376783	154.383835680692
321	Austria	1990	189.964	0.749854	22.5124646909988	167.451646919101
322	Austria	1991	186.24230662469	0.751653	22.5413315380089	163.700975086681
323	Austria	1992	183.26959135875	0.754375	22.6138087525496	160.656
324	Austria	1993	181.06304831858	0.758805	22.5103374679243	158.552710850656
325	Austria	1994	180.05586383075	0.764704	22.5914420012214	157.464421829529
326	Austria	1995	180.84	0.769827	22.8371559349546	158.003224315245
327	Austria	1996	182.681	0.774447	22.5771884980798	160.10408975092
328	Austria	1997	185.18643284469	0.779233	22.5236261059547	162.662806738735
329	Austria	1998	187.91694013906	0.783521	22.4706614537194	165.446278685341
330	Austria	1999	190.34896402194	0.787452	22.480181109346	167.868782912594
331	Austria	2000	192.19281371288	0.791848	22.4683260128306	169.724487700049
332	Austria	2001	192.98859937888	0.79577	22.4717380140527	170.516861364827
333	Austria	2002	193.796	0.799154	22.5079118306009	171.288315074899
334	Austria	2003	194.40171439706	0.802043	22.8458259564228	171.555888440637
335	Austria	2004	194.70510680258	0.804889	22.5184932654515	172.186613537128
336	Austria	2005	194.85117718287	0.808419	22.4609367028107	172.390240480059
337	Austria	2006	194.84723585696	0.812065	22.5481960673379	172.299039789622
338	Austria	2007	194.37040625678	0.815481	22.4842828978826	171.886123358897
339	Austria	2008	194.01367030532	0.818794	22.457749085853	171.555921219467
340	Austria	2009	193.42113076633	0.821541	22.4675334261522	170.953597340178
341	Austria	2010	192.89514133036	0.8245	22.7567356127499	170.13840571761
342	Austria	2011	192.40812971145	0.828002	22.5272760124569	169.880853698993
343	Austria	2012	191.92022897927	0.831113	22.5262448442611	169.393984135009
344	Austria	2013	191.48204634409	0.83368	22.7669574686799	168.71508887541
345	Austria	2014	190.88895509554	0.835839	22.6230656009915	168.265889494549
346	Austria	2015	190.45267252509	0.83758	22.4637811928658	167.988891332224
347	Austria	2016	190.09978377185	0.839884	22.490012586981	167.609771184869
348	Austria	2017	189.66896066987	0.843173	22.6337802253943	167.035180444476
349	Austria	2018	189.21500276589	0.846614	22.8175603093882	166.397442456502
350	Austria	2019	188.794	0.849863	22.4639763370415	166.330454451858
351	Austria	2020	187.30618822539	0.85202	22.4578816440277	164.848306581362
352	Austria	2021	186.49164008555	0.853837	22.9829995241013	163.508640561449
353	Azerbaijan	1990	121.46400990858	0.595986	22.4582724874969	99.0057374210831
354	Azerbaijan	1991	122.19574726335	0.595808	22.5531290105747	99.6426182527753
355	Azerbaijan	1992	122.91136480535	0.594651	22.7100943851131	100.201270420237
356	Azerbaijan	1993	123.59315775088	0.593543	22.4622137805314	101.130943970349
357	Azerbaijan	1994	124.162	0.592089	22.6538202707574	101.507940143643
358	Azerbaijan	1995	124.98309766422	0.589441	22.4986852533025	102.484412410918
359	Azerbaijan	1996	125.73050934967	0.586316	22.4975263442443	103.232983005426
360	Azerbaijan	1997	126.73512112444	0.583222	22.602155507643	104.132965616797
361	Azerbaijan	1998	127.85836120499	0.580393	22.5554380056633	105.302923199327
362	Azerbaijan	1999	128.875	0.579193	22.4686383399634	106.406043676137
363	Azerbaijan	2000	129.92423036053	0.580021	22.5027273070255	107.421503053505
364	Azerbaijan	2001	131.32375373669	0.582194	22.5523807576492	108.771372979041
365	Azerbaijan	2002	132.91810430409	0.585716	22.7992096123606	110.118894691729
366	Azerbaijan	2003	134.66120457322	0.590039	22.5783182551911	112.082886318029
367	Azerbaijan	2004	136.28164463707	0.594646	22.4921324205757	113.789512216494
368	Azerbaijan	2005	137.33656046976	0.602485	22.743019422477	114.593541047283
369	Azerbaijan	2006	138.38047891991	0.613771	22.5241333237113	115.856345596199
370	Azerbaijan	2007	139.32698745239	0.626111	22.4589954084381	116.867992043952
371	Azerbaijan	2008	140.21158067927	0.636901	22.7918558808292	117.419724798441
372	Azerbaijan	2009	140.87933583535	0.645163	22.8295863180921	118.049749517258
373	Azerbaijan	2010	141.14953157622	0.652057	22.5142832063381	118.635248369882
374	Azerbaijan	2011	141.12934223078	0.657972	22.5328137806324	118.596528450148
375	Azerbaijan	2012	140.67170050309	0.662897	22.5685406896119	118.103159813478
376	Azerbaijan	2013	140.10636738727	0.667659	22.466892863544	117.639474523726
377	Azerbaijan	2014	139.37581733175	0.672163	22.5159732723026	116.859844059447
378	Azerbaijan	2015	138.94508153377	0.676245	22.4695721655356	116.475509368234
379	Azerbaijan	2016	138.37723291813	0.679808	22.8180318343503	115.55920108378
380	Azerbaijan	2017	137.59996054316	0.683263	22.580948262734	115.019012280426
381	Azerbaijan	2018	136.90438329931	0.686561	22.6275435730544	114.276839726256
382	Azerbaijan	2019	136.369	0.689835	22.4997319300863	113.869318169214
383	Azerbaijan	2020	136.38998349033	0.692605	22.5153450607341	113.874638429596
384	Azerbaijan	2021	135.71573534586	0.694851	22.6516989113844	113.064036434476
385	Bahamas	1990	51.1362	0.693509	22.5252753422044	28.6109718118856
386	Bahamas	1991	50.7812	0.689127	22.513634458169	28.267542303321
387	Bahamas	1992	50.3992	0.687344	22.6315588539481	27.7676773098919
388	Bahamas	1993	50.0885	0.693817	23.0255762630991	27.0629210120709
389	Bahamas	1994	49.8155	0.70682	22.4611867636334	27.3543471604266
390	Bahamas	1995	49.6029	0.719382	22.6185754928307	26.9843743934893
391	Bahamas	1996	49.4115	0.728479	22.552812636198	26.858640595582
392	Bahamas	1997	49.2296	0.734781	22.5060977943313	26.7235284424087
393	Bahamas	1998	48.9753	0.739281	22.4811865320471	26.4940752389729
394	Bahamas	1999	48.9021	0.741623	22.4874559929022	26.4146605830878
395	Bahamas	2000	48.7969	0.742518	22.6236046804447	26.1732957376853
396	Bahamas	2001	48.8068	0.743593	22.8120579733185	25.9947068572715
397	Bahamas	2002	48.872	0.74625	22.739167240495	26.132875830715
398	Bahamas	2003	48.9071	0.749917	22.4571641562332	26.4499036527168
399	Bahamas	2004	48.9949	0.75376	22.468449000457	26.526474705133
400	Bahamas	2005	49.028	0.756783	22.6348472107971	26.3931173275029
401	Bahamas	2006	48.9914	0.759186	22.8228204922265	26.1685764198635
402	Bahamas	2007	48.8893	0.761991	22.6864984808936	26.2027693895064
403	Bahamas	2008	48.8177	0.765591	22.4581059450992	26.3596164442508
404	Bahamas	2009	48.6948	0.769562	22.6710938336214	26.0236842165586
405	Bahamas	2010	48.653	0.77412	22.7076031178425	25.9454159527275
406	Bahamas	2011	48.5146	0.778282	22.5671107470591	25.9474971839009
407	Bahamas	2012	48.3727	0.781839	22.4576773243724	25.9150444601376
408	Bahamas	2013	48.2637	0.784624	22.6095058561204	25.6541666436096
409	Bahamas	2014	48.1508	0.787253	22.5421805098553	25.6086548239946
410	Bahamas	2015	48.1184	0.789956	22.8529526815528	25.2654180297972
411	Bahamas	2016	48.0697	0.792739	22.9627428954373	25.1069772871227
412	Bahamas	2017	47.9597	0.795347	22.4662189039663	25.4934739840137
413	Bahamas	2018	47.9042	0.798179	22.4784657365632	25.4257590491068
414	Bahamas	2019	47.8458	0.801033	22.8844183194438	24.9614176562962
415	Bahamas	2020	47.7858	0.802948	22.5374752402294	25.2483146451306
416	Bahamas	2021	47.8368	0.805021	22.4681777875518	25.3685737676982
417	Bahrain	1990	117.48834727392	0.584579	22.6253473500601	94.8629999238599
418	Bahrain	1991	115.74918485539	0.590597	22.5315982189583	93.2175866364317
419	Bahrain	1992	114.00901459242	0.59604	22.4664931670445	91.5425214253755
420	Bahrain	1993	112.39780294526	0.602166	22.466664248701	89.931138696559
421	Bahrain	1994	110.78755700743	0.608134	22.791410156242	87.996146851188
422	Bahrain	1995	109.21193895656	0.613851	22.4881941864373	86.7237447701227
423	Bahrain	1996	107.59066692299	0.619485	22.6234401323971	84.9672267905929
424	Bahrain	1997	105.98262274393	0.624596	22.4579416540679	83.5246810898621
425	Bahrain	1998	104.42745189644	0.630738	22.468400932068	81.959050964372
426	Bahrain	1999	103.21546547375	0.638083	22.5082286576819	80.7072368160682
427	Bahrain	2000	102.38933217071	0.646751	22.4812055436501	79.9081266270599
428	Bahrain	2001	101.58940377515	0.657196	22.4613628759156	79.1280408992344
429	Bahrain	2002	100.82301148491	0.664901	22.6151004354155	78.2079110494945
430	Bahrain	2003	100.18728032316	0.669564	22.5338039030377	77.6534764201223
431	Bahrain	2004	99.8511	0.674148	22.6657978431466	77.1852923548834
432	Bahrain	2005	100.07240346054	0.679791	22.5553439699561	77.5170594905838
433	Bahrain	2006	100.42303522939	0.686144	22.5737544090492	77.8492808203408
434	Bahrain	2007	100.67452222583	0.693045	22.5734966853545	78.1010255404755
435	Bahrain	2008	101.04855980699	0.699806	22.4790920441264	78.5694677628636
436	Bahrain	2009	101.52182792918	0.704886	22.5568651057722	78.9649628234078
437	Bahrain	2010	102.09887387215	0.707903	22.627134084645	79.471739787505
438	Bahrain	2011	102.58097085565	0.708959	22.486406773576	80.094564082074
439	Bahrain	2012	102.80368392135	0.710362	22.5877930962113	80.2158908251387
440	Bahrain	2013	102.98981172248	0.713343	22.6885788018904	80.3012329205896
441	Bahrain	2014	103.31020773399	0.716768	22.8500743013734	80.4601334326166
442	Bahrain	2015	103.63898446306	0.719927	22.5035165578673	81.1354679051927
443	Bahrain	2016	104.03546369909	0.723611	22.7315525829232	81.3039111161668
444	Bahrain	2017	104.47091501963	0.729323	22.7379514616946	81.7329635579354
445	Bahrain	2018	105.16494472041	0.736193	22.4751274822637	82.6898172381463
446	Bahrain	2019	105.55812180352	0.742848	22.9594102323208	82.5987115711992
447	Bahrain	2020	105.67690259564	0.748103	22.4705275883661	83.2063750072739
448	Bahrain	2021	105.75454064009	0.753043	22.8075589242978	82.9469817157922
449	Bangladesh	1990	137.00803750011	0.228549	26.4617450976174	110.546292402493
450	Bangladesh	1991	136.12117972994	0.237207	25.5747893533719	110.546390376568
451	Bangladesh	1992	135.19904595224	0.245248	25.1562957871309	110.042750165109
452	Bangladesh	1993	134.26244008446	0.252091	24.7414056194153	109.521034465045
453	Bangladesh	1994	133.20211556617	0.258997	24.7789501349794	108.423165431191
454	Bangladesh	1995	132.02179494674	0.265294	24.7458811529264	107.275913793814
455	Bangladesh	1996	130.63537128129	0.271178	24.7461329498728	105.889238331417
456	Bangladesh	1997	128.89811024429	0.277773	24.7674906606307	104.130619583659
457	Bangladesh	1998	127.19473017575	0.284516	24.757799838963	102.436930336787
458	Bangladesh	1999	125.73948506771	0.290951	24.8019274383592	100.937557629351
459	Bangladesh	2000	124.64	0.297252	24.7468168209598	99.8932957623402
460	Bangladesh	2001	123.70624831913	0.303189	24.7591969277879	98.9470513913421
461	Bangladesh	2002	122.79466563627	0.30864	24.7663006721516	98.0283649641184
462	Bangladesh	2003	121.90358164286	0.31436	24.7482427127454	97.1553389301146
463	Bangladesh	2004	121.05118017904	0.320923	24.742851235635	96.308328943405
464	Bangladesh	2005	120.46379636912	0.328091	24.7563860705866	95.7074102985334
465	Bangladesh	2006	120.12199082382	0.335691	24.7446797560218	95.3773110677982
466	Bangladesh	2007	120.08300607323	0.343933	24.7391078633602	95.3438982098698
467	Bangladesh	2008	120.32376388538	0.35252	24.7555976068149	95.5681662785651
468	Bangladesh	2009	120.569	0.361482	24.7578066915715	95.8113870741285
469	Bangladesh	2010	120.84606252077	0.370599	24.7905248680751	96.0555376526949
470	Bangladesh	2011	121.20254221549	0.380125	24.7389600998112	96.4635821156787
471	Bangladesh	2012	121.81906696606	0.390624	24.7433600738922	97.0757068921678
472	Bangladesh	2013	122.41256777617	0.401706	24.7834365736519	97.6291312025181
473	Bangladesh	2014	122.88974242305	0.413263	24.742377851019	98.147364572031
474	Bangladesh	2015	122.92482997343	0.425482	24.7500164831316	98.1748134902984
475	Bangladesh	2016	121.76047697232	0.43771	24.7619038772542	96.9985730950658
476	Bangladesh	2017	119.00756939553	0.449752	24.7490816368467	94.2584877586833
477	Bangladesh	2018	116.08540938867	0.461718	24.7677268967165	91.3176824919535
478	Bangladesh	2019	114.56178150117	0.473265	24.289783608663	90.271997892507
479	Bangladesh	2020	114.03412672288	0.483079	23.8937414342409	90.1403852886391
480	Bangladesh	2021	113.53	0.492421	23.1710920710028	90.3590955218972
481	Barbados	1990	49.9344	0.653583	22.6446624404543	27.2897763458457
482	Barbados	1991	50.0225	0.656654	22.5723615416141	27.4501692990959
483	Barbados	1992	50.0568	0.662447	22.5323529335962	27.5244586877938
484	Barbados	1993	50.1736	0.668815	22.5029209595556	27.6707205559244
485	Barbados	1994	50.2794	0.673409	22.5740859649939	27.7053496238661
486	Barbados	1995	50.3967	0.676012	22.4647188954136	27.9319755018364
487	Barbados	1996	50.5133	0.677193	22.5169054798851	27.9963881240249
488	Barbados	1997	50.7363	0.678645	22.623790790992	28.112517409098
489	Barbados	1998	50.995	0.679827	22.4583266413284	28.5367167206316
490	Barbados	1999	51.1616	0.680398	22.4566393192191	28.7049408861709
491	Barbados	2000	51.2584	0.681304	22.8032599524848	28.4551325999552
492	Barbados	2001	51.1578	0.683329	22.543719304339	28.614111701741
493	Barbados	2002	50.8667	0.687808	22.6729401579198	28.1938011215902
494	Barbados	2003	50.384	0.693236	22.5498290344949	27.8341600229051
495	Barbados	2004	49.7989	0.69803	22.5032923685132	27.2955995487268
496	Barbados	2005	49.2458	0.70151	22.4847523245954	26.7610169091345
497	Barbados	2006	48.4874	0.703856	22.698878771154	25.788557207146
498	Barbados	2007	47.4185	0.705872	22.4560592512312	24.9623995111088
499	Barbados	2008	46.3	0.708514	22.4638238633575	23.8361399336925
500	Barbados	2009	45.2005	0.712143	22.4845189996488	22.7159903627312
501	Barbados	2010	44.3334	0.716209	22.8927405177189	21.4407054177211
502	Barbados	2011	43.6439	0.720061	22.4690271450911	21.1748468063489
503	Barbados	2012	42.9637	0.724162	22.8202	20.1435
504	Barbados	2013	42.3494	0.727826	22.4779810961606	19.8714268349694
505	Barbados	2014	41.7993	0.730383	22.4608716357458	19.3383822199042
506	Barbados	2015	41.3703	0.732603	22.4698232089495	18.9004786097505
507	Barbados	2016	40.9956	0.734913	22.4920188364104	18.5036032113696
508	Barbados	2017	40.6469	0.737157	22.5981772150641	18.0486825005459
509	Barbados	2018	40.3582	0.739531	22.5904289847811	17.7677221587689
510	Barbados	2019	40.0718	0.742239	22.507429841686	17.564363483944
511	Barbados	2020	39.6764	0.744367	22.5133911832396	17.1630001079104
512	Barbados	2021	39.6267	0.746749	22.464948257085	17.161791133455
513	Belarus	1990	204.35226860594	0.622447	22.7954712194394	181.556797386501
514	Belarus	1991	203.46375130437	0.627038	22.5565063246404	180.90724497973
515	Belarus	1992	202.68590024736	0.632892	22.8115826576161	179.874317589744
516	Belarus	1993	201.91690562936	0.639394	22.7915799525045	179.125325676855
517	Belarus	1994	201.24335556966	0.644653	22.6111839708753	178.632171598785
518	Belarus	1995	200.64943065759	0.64896	22.620990310688	178.028440346902
519	Belarus	1996	200.01651558118	0.652855	22.5725942042311	177.443921376949
520	Belarus	1997	199.46743483659	0.655627	22.4759010182759	176.991533818314
521	Belarus	1998	198.61484710382	0.657246	22.4650323314176	176.149814772402
522	Belarus	1999	198.14341507069	0.660171	22.5511865232836	175.592228547406
523	Belarus	2000	197.864	0.664706	22.5058782785559	175.357756197044
524	Belarus	2001	197.80817710026	0.671333	22.8201338183263	174.988043281934
525	Belarus	2002	197.72349393388	0.678122	22.4566379113521	175.266856022528
526	Belarus	2003	197.70977799447	0.684869	22.6582928929695	175.051485101501
527	Belarus	2004	197.88524326551	0.692502	22.4641384098566	175.421104855653
528	Belarus	2005	197.851	0.698985	22.507585628619	175.343575686681
529	Belarus	2006	198.17652438493	0.705119	22.5135479862069	175.662976398723
530	Belarus	2007	198.72568587958	0.711497	22.7941830761111	175.931502803469
531	Belarus	2008	199.18640974524	0.719121	22.4899713633002	176.69643838194
532	Belarus	2009	199.72977028836	0.727293	22.6795867560684	177.050183532292
533	Belarus	2010	199.94944403116	0.734955	22.9035978588865	177.045846172274
534	Belarus	2011	199.85	0.739504	22.6127559554268	177.237454673373
535	Belarus	2012	199.69094352976	0.743469	22.8070221176977	176.883921412062
536	Belarus	2013	199.28539293723	0.748529	22.8037442130558	176.481648724174
537	Belarus	2014	198.882	0.753511	22.5991626056278	176.282648261172
538	Belarus	2015	198.55034854358	0.758206	22.4930128613395	176.057335682241
539	Belarus	2016	198.33256499588	0.764328	22.4840774787732	175.848487517107
540	Belarus	2017	198.20744026034	0.771131	22.5202339126702	175.68720634767
541	Belarus	2018	198.18564460624	0.776569	22.4576708221748	175.727973784065
542	Belarus	2019	198.33997557463	0.780508	22.6853420333225	175.654633541308
543	Belarus	2020	197.85485292927	0.782382	22.8522124979094	175.002640431361
544	Belarus	2021	197.61249345759	0.784485	22.5813860037732	175.031107453817
545	Belgium	1990	246.878	0.737391	22.5968149389699	224.28099260073
546	Belgium	1991	245.14164125395	0.742173	22.5404720978199	222.60116915613
547	Belgium	1992	243.48443946525	0.748012	22.6396496022314	220.844789863019
548	Belgium	1993	241.91360454188	0.753685	22.6389614160023	219.274643125878
549	Belgium	1994	240.22417575435	0.758904	22.8045065207094	217.419669233641
550	Belgium	1995	238.753	0.76317	22.5166149700017	216.236600076898
551	Belgium	1996	237.34481796978	0.766826	22.5179800188004	214.82683795098
552	Belgium	1997	235.64271167216	0.770814	22.4778091014187	213.164902570741
553	Belgium	1998	234.19140244486	0.774228	22.4594473686229	211.731955076237
554	Belgium	1999	232.45030826626	0.777041	22.4661844782187	209.984123788041
555	Belgium	2000	230.77684069554	0.780396	22.5151239851244	208.261716710416
556	Belgium	2001	229.001	0.784713	22.4815454909181	206.519695275082
557	Belgium	2002	227.08993311021	0.788836	22.5121733526847	204.577759757525
558	Belgium	2003	225.13963680369	0.792014	22.5248077425357	202.614829061154
559	Belgium	2004	223.21885598741	0.795225	22.6245158980301	200.59434008938
560	Belgium	2005	221.68888225505	0.798497	22.561569533249	199.127312721801
561	Belgium	2006	220.21115029948	0.801573	22.458789624896	197.752360674584
562	Belgium	2007	218.93082882359	0.804613	22.5163211850634	196.414507638527
563	Belgium	2008	217.47229264258	0.807758	22.512367051063	194.959925591517
564	Belgium	2009	216.11144696397	0.811056	22.4601610642591	193.651285899711
565	Belgium	2010	214.61852492977	0.81503	22.5147605042582	192.103764425512
566	Belgium	2011	212.583	0.81947	22.7528632929469	189.830350207253
567	Belgium	2012	210.50059643444	0.824226	22.6381476667564	187.862448767684
568	Belgium	2013	208.42543846931	0.82862	22.5593287010868	185.866109768223
569	Belgium	2014	206.18205128919	0.832425	22.4706314116055	183.711419877585
570	Belgium	2015	204.178	0.835878	22.4755281640066	181.702902715393
571	Belgium	2016	202.03767816898	0.839463	22.4581660657282	179.579512103252
572	Belgium	2017	199.59002877931	0.843212	22.456906883502	177.133121895808
573	Belgium	2018	197.08853311237	0.846618	22.5031180749504	174.58541503742
574	Belgium	2019	195.066	0.849498	22.5100507199597	172.55569192184
575	Belgium	2020	192.48261638049	0.851347	22.4752028165077	170.007413563982
576	Belgium	2021	191.47767977469	0.853654	22.5338522021122	168.943827572578
577	Belize	1990	68.3301	0.423727	24.7495606931331	43.5805227821869
578	Belize	1991	66.9581	0.433834	24.7593132074144	42.1987673275556
579	Belize	1992	65.6716	0.444199	24.7849507444259	40.8866108988441
580	Belize	1993	64.547	0.455259	24.7454824835258	39.8015364459842
581	Belize	1994	63.4635	0.465729	24.7712721204948	38.6922632905052
582	Belize	1995	62.6087	0.475279	24.247603907279	38.361124154031
583	Belize	1996	61.7675	0.482702	23.8592953638734	37.9082227135066
584	Belize	1997	60.9236	0.48802	23.7441117991706	37.1795084916494
585	Belize	1998	60.2018	0.491819	23.3644421037566	36.8373621091934
586	Belize	1999	59.5563	0.49507	23.1348464324048	36.4214254368452
587	Belize	2000	59.2023	0.498644	22.8450752246658	36.3572479116942
588	Belize	2001	59.1202	0.502399	23.0411393418032	36.0790393224368
589	Belize	2002	59.0622	0.506872	22.7938216887376	36.2684192537024
590	Belize	2003	59.0876	0.512679	22.5060654305767	36.5815330921633
591	Belize	2004	59.118	0.519697	22.5222453223958	36.5957388122942
592	Belize	2005	59.1221	0.527231	22.4677155320655	36.6543684292645
593	Belize	2006	59.0789	0.53489	22.5079998421069	36.5708973923231
594	Belize	2007	59.1164	0.541901	22.5567700693595	36.5595936815605
595	Belize	2008	59.0569	0.548093	22.620395842754	36.436542705856
596	Belize	2009	59.0989	0.553466	22.4893843519047	36.6095137105853
597	Belize	2010	59.0761	0.558547	22.6388264702027	36.4372942662373
598	Belize	2011	59.0472	0.56344	22.4560801194436	36.5911262648864
599	Belize	2012	59.0892	0.568456	22.8254169675643	36.2638008377557
600	Belize	2013	59.1275	0.573236	22.5509072880857	36.5765728607043
601	Belize	2014	59.1588	0.578091	22.4584604361332	36.7003482714768
602	Belize	2015	59.1437	0.583279	22.4840557436218	36.6596869192782
603	Belize	2016	59.1025	0.588276	22.6003279204819	36.5021317396481
604	Belize	2017	59.04	0.593337	22.5518047079197	36.4881561946603
605	Belize	2018	59.0472	0.598512	22.6841624367261	36.3630122989738
606	Belize	2019	58.9718	0.603352	22.8150628151587	36.1567669538613
607	Belize	2020	58.5622	0.60706	22.5479145474121	36.0142501626579
608	Belize	2021	58.612	0.610229	22.9124046697139	35.6996255097461
609	Benin	1990	49.5444	0.218907	27.1013603350945	22.4430354362255
610	Benin	1991	49.2416	0.222539	26.6383726982798	22.6031831941102
611	Benin	1992	49.0345	0.226323	26.5961550833057	22.4383603510743
612	Benin	1993	48.876	0.230313	26.2244048362835	22.6516445050065
613	Benin	1994	48.7824	0.234032	26.3832442365551	22.3991120188649
614	Benin	1995	48.8305	0.23801	25.5396908826903	23.2907839880097
615	Benin	1996	48.9846	0.241895	25.5285840705631	23.4560622600569
616	Benin	1997	49.3052	0.245732	25.1503375210446	24.1548135874954
617	Benin	1998	49.6572	0.249376	25.1473203252473	24.5099020988827
618	Benin	1999	49.8813	0.253215	24.761509497623	25.119815084317
619	Benin	2000	49.9563	0.257381	24.7561065329106	25.2002049877794
620	Benin	2001	49.8082	0.261388	24.7960473944789	25.0121515706011
621	Benin	2002	49.3345	0.265417	24.751076459844	24.583414442436
622	Benin	2003	48.7232	0.269544	24.7470584962225	23.9761093113375
623	Benin	2004	47.9726	0.273941	24.7408615615438	23.2317014576662
624	Benin	2005	47.1973	0.278407	24.7403577031593	22.4569643024707
625	Benin	2006	46.0066	0.282934	24.741786010121	21.264841688399
626	Benin	2007	44.278	0.287673	24.8001766530679	19.4778079004021
627	Benin	2008	42.3357	0.292627	24.7824999441251	17.5532422229349
628	Benin	2009	40.3687	0.297702	24.7610550829137	15.6076293048263
629	Benin	2010	38.7479	0.302809	24.7554191772215	13.9924412608785
630	Benin	2011	37.3741	0.307926	24.7560237213844	12.6180916937956
631	Benin	2012	35.9968	0.313374	24.7400556017067	11.2567883560433
632	Benin	2013	34.687	0.319319	24.7514860248344	9.93553313691563
633	Benin	2014	33.6056	0.325727	24.7622642529812	8.84337510245884
634	Benin	2015	32.7725	0.332216	24.7766148584163	7.99586339640374
635	Benin	2016	32.183	0.338764	24.7581946706868	7.42480070761321
636	Benin	2017	31.6327	0.345607	24.744358488389	6.88832645355099
637	Benin	2018	31.151	0.352653	24.7502187222285	6.40080643234151
638	Benin	2019	30.7392	0.360031	24.7443606971635	5.99483646289645
639	Benin	2020	30.2934	0.366964	24.784700981287	5.50872410981301
640	Benin	2021	30.0288	0.373487	24.7545492157581	5.27429009177186
641	Bermuda	1990	78.0477	0.696451	22.4653304407872	55.5823433905828
642	Bermuda	1991	78.2084	0.700277	22.5326731069458	55.6757576108442
643	Bermuda	1992	78.3234	0.703984	22.5198292697607	55.8036146684093
644	Bermuda	1993	78.4722	0.707678	22.5462301602671	55.9259925519629
645	Bermuda	1994	78.6268	0.711069	22.4953438285938	56.1314691455962
646	Bermuda	1995	78.7075	0.714469	22.6080185557302	56.0994487411798
647	Bermuda	1996	78.7976	0.717832	22.7693745270678	56.0281919175921
648	Bermuda	1997	78.8296	0.721643	22.5722479971792	56.2573566001608
649	Bermuda	1998	78.891	0.725854	22.5169004049676	56.3740932306924
650	Bermuda	1999	78.9634	0.73054	22.5696035174889	56.3938330012811
651	Bermuda	2000	79.0748	0.735997	22.5818561629166	56.4929338242734
652	Bermuda	2001	79.2646	0.741919	22.6637254994869	56.6008431572631
653	Bermuda	2002	79.4779	0.747545	22.7971062656669	56.6807702222731
654	Bermuda	2003	79.7573	0.753305	22.5272753107311	57.2299966003689
655	Bermuda	2004	79.971	0.759009	22.4957139379957	57.4753093791943
656	Bermuda	2005	80.0524	0.764691	22.6262808289192	57.4261047015908
657	Bermuda	2006	79.9944	0.770597	22.5288284528369	57.4655485096631
658	Bermuda	2007	79.9228	0.776114	22.6618839417837	57.2608882661963
659	Bermuda	2008	79.7536	0.780358	22.5179956884156	57.2356476496444
660	Bermuda	2009	79.633	0.784759	22.4599829057156	57.1729816223944
661	Bermuda	2010	79.5204	0.789181	22.6107552224282	56.9096754447818
662	Bermuda	2011	79.599	0.793381	22.4829185071049	57.1161232132651
663	Bermuda	2012	79.6978	0.797485	22.5169055336693	57.1809059897807
664	Bermuda	2013	79.9294	0.801388	22.495707659787	57.433647195403
665	Bermuda	2014	80.071	0.804923	22.806020035118	57.2649883906621
666	Bermuda	2015	80.1036	0.807999	22.4817742953097	57.6218705899103
667	Bermuda	2016	80.1637	0.810551	22.7311891716667	57.4325046299733
668	Bermuda	2017	80.2254	0.812807	22.6574814542004	57.5678698707296
669	Bermuda	2018	80.2048	0.814893	22.4874266069857	57.7174230531643
670	Bermuda	2019	80.2242	0.817	22.515933660436	57.708286254054
671	Bermuda	2020	79.8768	0.819203	22.6799860996456	57.1967817772044
672	Bermuda	2021	80.0201	0.821365	22.4573079819695	57.5627673567005
673	Bhutan	1990	72.2656	0.21504	27.6276853817024	44.6378937976476
674	Bhutan	1991	71.8012	0.221312	27.0582535114431	44.7429424167669
675	Bhutan	1992	71.298	0.228148	26.4278345379851	44.8701450537549
676	Bhutan	1993	70.7883	0.236005	26.3348424650305	44.4534673852895
677	Bhutan	1994	70.2626	0.244331	25.3049592624406	44.9576901185994
678	Bhutan	1995	69.7467	0.253292	24.7886190626698	44.9580979645702
679	Bhutan	1996	69.2825	0.262363	24.7433451077353	44.5392045074847
680	Bhutan	1997	68.6559	0.271487	24.7948184528268	43.8611015978532
681	Bhutan	1998	68.1512	0.28044	24.7466439643908	43.4045896891392
682	Bhutan	1999	67.5848	0.28951	24.7964016170367	42.7883501021133
683	Bhutan	2000	67.0192	0.298805	24.7564390953982	42.2627453083718
684	Bhutan	2001	66.4856	0.308201	24.770638197192	41.714958661088
685	Bhutan	2002	65.8584	0.317944	24.7496094339331	41.1088058386569
686	Bhutan	2003	65.2053	0.32767	24.7534331825419	40.4518216112781
687	Bhutan	2004	64.6433	0.337286	24.763883941125	39.879423838145
688	Bhutan	2005	64.2527	0.346999	24.7414963078737	39.5111563416163
689	Bhutan	2006	63.9363	0.356824	24.7391974970672	39.1971496654529
690	Bhutan	2007	63.7415	0.36756	24.7986706642801	38.9428299704899
691	Bhutan	2008	63.5218	0.378234	24.741663189531	38.780118096869
692	Bhutan	2009	63.3948	0.388977	24.7466289244322	38.6481646351278
693	Bhutan	2010	63.1996	0.399752	24.744018395126	38.455574341764
694	Bhutan	2011	63.0393	0.410149	24.7555911282464	38.2837392815336
695	Bhutan	2012	62.7421	0.419443	24.759529159061	37.982557107289
696	Bhutan	2013	62.4753	0.427791	24.7400997033359	37.7352391311541
697	Bhutan	2014	62.231	0.434969	24.7394602911544	37.4915514833356
698	Bhutan	2015	62.0176	0.441811	24.770156475597	37.247469064033
699	Bhutan	2016	61.9081	0.448402	24.7581785146667	37.1499434318633
700	Bhutan	2017	61.8387	0.45428	24.7596882695452	37.0789727763748
701	Bhutan	2018	61.7277	0.459625	24.7489876839735	36.9787568493865
702	Bhutan	2019	61.6547	0.464633	24.8384860456353	36.8162028369947
703	Bhutan	2020	61.3453	0.468714	24.7638854424017	36.5814375503682
704	Bhutan	2021	61.1837	0.473062	24.3202821487441	36.8634331037759
705	Bolivia (Plurinational State of)	1990	57.9386	0.423918	24.7604493693729	33.1781485739771
706	Bolivia (Plurinational State of)	1991	56.8002	0.429398	24.7817044906632	32.0185004371468
707	Bolivia (Plurinational State of)	1992	55.7027	0.434836	24.7454012337598	30.9573085017502
708	Bolivia (Plurinational State of)	1993	54.6827	0.440602	24.7389852815331	29.9436801217469
709	Bolivia (Plurinational State of)	1994	53.7688	0.446823	24.7954499454709	28.973313936289
710	Bolivia (Plurinational State of)	1995	52.9273	0.453479	24.760550610143	28.1667765144869
711	Bolivia (Plurinational State of)	1996	52.0605	0.460221	24.7396922187965	27.3208041803535
712	Bolivia (Plurinational State of)	1997	51.2323	0.466983	24.7691316048439	26.4632101018761
713	Bolivia (Plurinational State of)	1998	50.5132	0.473796	24.1798731159245	26.3333665824655
714	Bolivia (Plurinational State of)	1999	49.9724	0.480194	24.2335127432321	25.7388779061879
715	Bolivia (Plurinational State of)	2000	49.6623	0.486328	23.7438216283807	25.9184723529493
716	Bolivia (Plurinational State of)	2001	49.546	0.492031	23.2630827140858	26.2829185027842
717	Bolivia (Plurinational State of)	2002	49.5311	0.497349	22.7644972214281	26.7666524286419
718	Bolivia (Plurinational State of)	2003	49.5094	0.502366	22.6825132972778	26.8268369127722
719	Bolivia (Plurinational State of)	2004	49.5318	0.507273	22.5063473778652	27.0254607098848
720	Bolivia (Plurinational State of)	2005	49.5615	0.512166	22.4585923402754	27.1028921594046
721	Bolivia (Plurinational State of)	2006	49.7575	0.517146	22.4619977520221	27.2955375537479
722	Bolivia (Plurinational State of)	2007	50.0722	0.521946	22.4568752444354	27.6152769543446
723	Bolivia (Plurinational State of)	2008	50.4636	0.526944	22.6096546892594	27.8539581634706
724	Bolivia (Plurinational State of)	2009	50.8919	0.531792	22.4811812697989	28.4107147235611
725	Bolivia (Plurinational State of)	2010	51.1821	0.537009	22.4748065904442	28.7073342062858
726	Bolivia (Plurinational State of)	2011	51.4006	0.542681	22.5544379765797	28.8461243570703
727	Bolivia (Plurinational State of)	2012	51.5977	0.548615	22.5906178015562	29.0070323341638
728	Bolivia (Plurinational State of)	2013	51.7361	0.554788	22.4729131167222	29.2631748380078
729	Bolivia (Plurinational State of)	2014	51.8186	0.560935	22.6313219261041	29.1872286313159
730	Bolivia (Plurinational State of)	2015	51.8526	0.567001	22.5132460442445	29.3393576527055
731	Bolivia (Plurinational State of)	2016	51.6617	0.57308	22.5037825475632	29.1578803560168
732	Bolivia (Plurinational State of)	2017	51.3937	0.579241	22.4670490806585	28.9266501484215
733	Bolivia (Plurinational State of)	2018	51.1193	0.585184	22.6639449885072	28.4553939209828
734	Bolivia (Plurinational State of)	2019	50.856	0.590692	22.5364538078635	28.3195495708965
735	Bolivia (Plurinational State of)	2020	50.2232	0.594854	22.5513974768504	27.6718123827096
736	Bolivia (Plurinational State of)	2021	50.0084	0.599011	22.5903591618065	27.4180213331335
737	Bosnia and Herzegovina	1990	286.38352132332	0.541133	22.6338290580754	263.749692265245
738	Bosnia and Herzegovina	1991	287.01353334123	0.541346	22.469529469867	264.544003871363
739	Bosnia and Herzegovina	1992	288.05078476442	0.539303	22.5145907934357	265.536193970984
740	Bosnia and Herzegovina	1993	289.41139717613	0.536032	22.6579464273964	266.753450748734
741	Bosnia and Herzegovina	1994	290.91584884853	0.533853	22.6665294362372	268.249319412293
742	Bosnia and Herzegovina	1995	292.67575492664	0.534026	22.7263132206141	269.949441706026
743	Bosnia and Herzegovina	1996	295.16799781721	0.545549	22.493514523474	272.674483293736
744	Bosnia and Herzegovina	1997	298.76040131746	0.563565	22.6526454515062	276.107755865954
745	Bosnia and Herzegovina	1998	303.23398499376	0.58183	22.4618891721061	280.772095821654
746	Bosnia and Herzegovina	1999	307.39313543478	0.597997	22.5134954285165	284.879640006264
747	Bosnia and Herzegovina	2000	311.74848998474	0.610951	22.5975358537846	289.150954130955
748	Bosnia and Herzegovina	2001	316.311	0.621989	22.7544490065165	293.556711513284
749	Bosnia and Herzegovina	2002	321.64449420091	0.632076	22.4656506964815	299.178843504429
750	Bosnia and Herzegovina	2003	327.33646473356	0.640635	22.5831304260662	304.753334307494
751	Bosnia and Herzegovina	2004	332.60240984085	0.647794	22.9052453745104	309.69716446634
752	Bosnia and Herzegovina	2005	336.58246731909	0.653859	22.4565678218866	314.125899497203
753	Bosnia and Herzegovina	2006	339.86872922737	0.659814	22.4957667198486	317.372962507521
754	Bosnia and Herzegovina	2007	343.43965407795	0.665579	22.5530204764548	320.886633601495
755	Bosnia and Herzegovina	2008	346.58679449928	0.671101	22.6156297291779	323.971164770102
756	Bosnia and Herzegovina	2009	349.00277695369	0.676033	22.5361408203059	326.466636133384
757	Bosnia and Herzegovina	2010	349.96937259878	0.680824	22.480688875323	327.488683723457
758	Bosnia and Herzegovina	2011	349.54166927893	0.685399	22.4670235501353	327.074645728795
759	Bosnia and Herzegovina	2012	348.51810047533	0.689507	22.4849120144296	326.033
760	Bosnia and Herzegovina	2013	346.77204956811	0.693509	22.4641463575719	324.307903210538
761	Bosnia and Herzegovina	2014	344.91414437362	0.697032	22.7956707023367	322.118473671283
762	Bosnia and Herzegovina	2015	342.91953595727	0.700446	22.4992364030286	320.420299554241
763	Bosnia and Herzegovina	2016	340.43319263546	0.704079	22.4872155898036	317.945977045656
764	Bosnia and Herzegovina	2017	337.13485588218	0.708053	22.5417551754454	314.593100706735
765	Bosnia and Herzegovina	2018	333.71208471674	0.712347	22.5908562366058	311.121228480134
766	Bosnia and Herzegovina	2019	330.58950523156	0.716857	22.7914182045069	307.798087027053
767	Bosnia and Herzegovina	2020	327.42048127973	0.720202	22.4794332411791	304.941048038551
768	Bosnia and Herzegovina	2021	323.92031542143	0.723078	22.5615643494188	301.358751072011
769	Botswana	1990	105.73498916338	0.418078	24.7582041907026	80.9767849726775
770	Botswana	1991	104.46343529496	0.429752	24.7459185282397	79.7175167667203
771	Botswana	1992	103.10790964955	0.440491	24.8043113140874	78.3035983354626
772	Botswana	1993	101.85577000231	0.450524	24.7437548357162	77.1120151665938
773	Botswana	1994	100.60414267565	0.459955	24.7409110815242	75.8632315941258
774	Botswana	1995	99.3665	0.469267	24.7418547695066	74.6246340779834
775	Botswana	1996	98.238	0.478588	24.3890014900724	73.8489912293376
776	Botswana	1997	97.0749	0.487768	23.6160991294791	73.4587929464609
777	Botswana	1998	95.9096	0.496194	23.2412423111096	72.6683922087904
778	Botswana	1999	94.7954	0.504979	22.4795556464393	72.3158751915507
779	Botswana	2000	93.856	0.513498	22.5823940540839	71.2735907393861
780	Botswana	2001	92.9411	0.52137	22.8057695997791	70.1352855135009
781	Botswana	2002	92.1925	0.529253	22.5032156056783	69.6892688300517
782	Botswana	2003	91.5322	0.537	22.5164636339113	69.0157704329287
783	Botswana	2004	90.9652	0.544349	22.5124312628839	68.4528171337661
784	Botswana	2005	90.5742	0.551707	22.4619379122023	68.1123104330977
785	Botswana	2006	90.0283	0.559222	22.5682471320458	67.4600952742242
786	Botswana	2007	89.5147	0.566702	22.5384754013004	66.9762250473696
787	Botswana	2008	89.1103	0.573884	22.5502020965592	66.5601134227508
788	Botswana	2009	88.7713	0.579696	22.6641804328586	66.1071186051415
789	Botswana	2010	88.4693	0.585824	22.5036009556299	65.9657
790	Botswana	2011	88.2442	0.591985	22.6689071139811	65.5753250838589
791	Botswana	2012	87.9895	0.59774	22.587626957354	65.4018284343859
792	Botswana	2013	87.7809	0.604065	22.4863932866483	65.2944833726517
793	Botswana	2014	87.7049	0.610086	22.9418816379873	64.7629770566627
794	Botswana	2015	87.6952	0.615411	22.470081360164	65.225089470976
795	Botswana	2016	87.7407	0.620798	22.5462931613129	65.1943874350071
796	Botswana	2017	87.7101	0.625705	22.5015342070344	65.2086017889256
797	Botswana	2018	87.6762	0.630607	22.5978536409123	65.0783183373877
798	Botswana	2019	87.6238	0.635324	22.6360252303251	64.9877333553849
799	Botswana	2020	87.4211	0.639275	22.5131547329741	64.9079022091859
800	Botswana	2021	86.897	0.642722	22.5300767737195	64.3669590819405
801	Brazil	1990	204.75025596977	0.500071	23.2210682704729	181.529187699297
802	Brazil	1991	202.61091796613	0.504785	22.4661312796237	180.144786686506
803	Brazil	1992	200.29234249495	0.50854	22.4582937815277	177.834048713422
804	Brazil	1993	197.91548713592	0.512082	22.9685003952575	174.946986740662
805	Brazil	1994	195.44440159642	0.515761	22.6813917145013	172.763009881919
806	Brazil	1995	192.78808071266	0.519686	22.5443405031956	170.243740209464
807	Brazil	1996	190.09392457715	0.523863	22.4626284804186	167.631296096731
808	Brazil	1997	187.20014964735	0.528178	22.491097642568	164.709052004782
809	Brazil	1998	184.09437527593	0.532481	22.4586466976278	161.635728578302
810	Brazil	1999	180.79870351541	0.536972	22.4582241890653	158.340479326345
811	Brazil	2000	177.313	0.542051	22.4674502758807	154.845843820019
812	Brazil	2001	173.45644993269	0.547304	22.5378448907783	150.918605041912
813	Brazil	2002	169.14031461369	0.552776	22.493641881125	146.646672732565
814	Brazil	2003	164.60705216478	0.558146	22.4568544907615	142.150197674018
815	Brazil	2004	160.15134933038	0.563773	22.601438716742	137.549910613638
816	Brazil	2005	156.06947948688	0.569458	22.5859862303336	133.483493256546
817	Brazil	2006	152.23768322704	0.575339	22.6246683617308	129.613014865309
818	Brazil	2007	148.33409710385	0.581589	22.5421996811036	125.791897422746
819	Brazil	2008	144.50678696359	0.588078	22.6513321675762	121.855454796014
820	Brazil	2009	140.76481072529	0.594073	22.4628801536137	118.301930571676
821	Brazil	2010	137.205	0.600446	22.5880085861079	114.617366533692
822	Brazil	2011	133.38684874948	0.606777	22.4653067585647	110.921541990915
823	Brazil	2012	129.16627831437	0.612619	22.5012474013773	106.665030912993
824	Brazil	2013	125.05156370374	0.618218	22.9167245531993	102.134839150541
825	Brazil	2014	121.55336221492	0.623434	22.7731382712727	98.7802239436473
826	Brazil	2015	119.16937231769	0.62815	22.6314895137697	96.5378828039204
827	Brazil	2016	118.08820029639	0.632235	22.8458971791948	95.2423031171952
828	Brazil	2017	117.83268869538	0.636422	22.6655480681354	95.1671406272446
829	Brazil	2018	117.90579786027	0.640803	22.5893729050618	95.3164249552082
830	Brazil	2019	117.73439672205	0.645298	22.5464425224234	95.1879541996266
831	Brazil	2020	116.82531786644	0.649202	22.5047775378108	94.3205403286292
832	Brazil	2021	116.10986327822	0.653044	22.5398459716938	93.5700173065262
833	Brunei Darussalam	1990	164.25750082953	0.666082	22.456878337143	141.800622492387
834	Brunei Darussalam	1991	161.04368327734	0.671234	22.9737265870436	138.069956690296
835	Brunei Darussalam	1992	157.55275005871	0.676703	22.5369373410995	135.01581271761
836	Brunei Darussalam	1993	154.06911205633	0.682175	22.5683748760527	131.500737180277
837	Brunei Darussalam	1994	150.61542496259	0.687394	22.5745999614513	128.040825001139
838	Brunei Darussalam	1995	147.18368968773	0.692471	22.4761799351766	124.707509752553
839	Brunei Darussalam	1996	143.53482119187	0.697602	22.5314157207553	121.003405471115
840	Brunei Darussalam	1997	139.49374480398	0.702944	22.4585888958549	117.035155908125
841	Brunei Darussalam	1998	135.50947684351	0.70863	22.5310640372817	112.978412806228
842	Brunei Darussalam	1999	131.88919345523	0.714851	22.4781516049282	109.411041850302
843	Brunei Darussalam	2000	128.995	0.721552	22.4745714773479	106.520815572052
844	Brunei Darussalam	2001	126.90880220225	0.728535	22.8885962456624	104.020205956588
845	Brunei Darussalam	2002	125.11382017576	0.735344	22.4624550887232	102.651365087037
846	Brunei Darussalam	2003	123.39165490683	0.741578	22.6462592105944	100.745395696236
847	Brunei Darussalam	2004	121.86739083851	0.747312	22.4690632105092	99.3983276280008
848	Brunei Darussalam	2005	120.46134165679	0.752482	22.9049744314449	97.5563672253451
849	Brunei Darussalam	2006	119.10487364034	0.757319	22.576779439655	96.528094200685
850	Brunei Darussalam	2007	117.56573842964	0.761643	22.6378482796472	94.9278901499928
851	Brunei Darussalam	2008	115.94068043833	0.765714	22.4670707826548	93.4736096556752
852	Brunei Darussalam	2009	114.63353449768	0.769602	22.4888290269301	92.1447
853	Brunei Darussalam	2010	113.735	0.773219	22.9282558898483	90.8065866655517
854	Brunei Darussalam	2011	113.02969612589	0.776632	22.4755047898151	90.5541913360749
855	Brunei Darussalam	2012	112.35872190463	0.780217	22.4567934381443	89.9019284664857
856	Brunei Darussalam	2013	111.87116400814	0.784017	22.4566012258925	89.4145627822475
857	Brunei Darussalam	2014	111.37159468147	0.787733	22.6235738217499	88.7480208597201
858	Brunei Darussalam	2015	111.07841301058	0.791368	22.6260604148497	88.4523525957303
859	Brunei Darussalam	2016	110.90617083861	0.794981	22.679903961296	88.2262668773139
860	Brunei Darussalam	2017	110.907	0.79831	22.5142377713172	88.3931923023828
861	Brunei Darussalam	2018	110.89020805107	0.801437	22.5277920821669	88.3624159689032
862	Brunei Darussalam	2019	110.71215987631	0.804499	22.4569458786238	88.2552139976862
863	Brunei Darussalam	2020	109.87578490599	0.807424	22.4614108022827	87.4143741037073
864	Brunei Darussalam	2021	109.69433800159	0.810234	22.5828858037886	87.1114521978014
865	Bulgaria	1990	353.51723395772	0.633446	22.6044892520692	330.912744705651
866	Bulgaria	1991	351.82663648596	0.643069	22.9621800902591	328.864456395701
867	Bulgaria	1992	349.80476816846	0.651187	22.793897357061	327.010870811399
868	Bulgaria	1993	348.10528564235	0.659162	22.8112503488774	325.294035293473
869	Bulgaria	1994	346.535	0.66743	22.4737016278114	324.061701342289
870	Bulgaria	1995	345.18502673369	0.674	22.4637002515125	322.721326482178
871	Bulgaria	1996	343.99701131956	0.678863	22.6257233232199	321.37128799634
872	Bulgaria	1997	342.81019159544	0.680221	22.574187428629	320.236004166811
873	Bulgaria	1998	341.57485930218	0.678497	22.5206206984326	319.054238603747
874	Bulgaria	1999	340.36717871434	0.677447	22.5801236465124	317.787055067828
875	Bulgaria	2000	339.26484778673	0.681005	22.4939018111581	316.770945975572
876	Bulgaria	2001	338.175	0.686487	22.9669276032602	315.20805305844
877	Bulgaria	2002	336.88154510057	0.691512	22.9133451772312	313.968199923339
878	Bulgaria	2003	335.90491118663	0.695566	22.4765948046863	313.428316381944
879	Bulgaria	2004	334.77814122829	0.699882	22.4623321061348	312.315809122155
880	Bulgaria	2005	333.58994166086	0.704471	22.4748052299476	311.115136430912
881	Bulgaria	2006	331.86614269728	0.708868	22.4625314110077	309.403611286272
882	Bulgaria	2007	330.09808894325	0.713192	22.6001008465479	307.497988096702
883	Bulgaria	2008	328.06438076222	0.717672	22.5306942441274	305.533686518093
884	Bulgaria	2009	325.98415690835	0.723677	22.5763843750454	303.407772533305
885	Bulgaria	2010	324.14921804391	0.730702	22.5057	301.644
886	Bulgaria	2011	322.44191675971	0.735749	22.5154421691675	299.926474590543
887	Bulgaria	2012	320.525	0.739178	22.485650899747	298.039238200653
888	Bulgaria	2013	319.14596448612	0.742136	22.6865732878029	296.459391198317
889	Bulgaria	2014	317.50154699177	0.745373	22.5890330802142	294.912513911556
890	Bulgaria	2015	316.12463884811	0.748979	22.588945721056	293.535693127054
891	Bulgaria	2016	314.80716740596	0.752259	22.6359717296011	292.171195676359
892	Bulgaria	2017	313.134	0.755666	22.6317403156085	290.502265780992
893	Bulgaria	2018	311.49735107445	0.759148	22.4819759110242	289.015375163426
894	Bulgaria	2019	310.09668039936	0.76236	22.9069283039983	287.189752095362
895	Bulgaria	2020	308.527	0.76509	22.4676139502015	286.059227593099
896	Bulgaria	2021	305.01592001285	0.768151	22.7957243279571	282.220195684893
897	Burkina Faso	1990	44.173	0.129696	30.2329446587446	13.9400488827054
898	Burkina Faso	1991	44.0156	0.133299	30.0084538838446	14.0071172840554
899	Burkina Faso	1992	43.7972	0.136595	29.9540062596273	13.8431949990027
900	Burkina Faso	1993	43.574	0.139825	29.6789744435101	13.8950595030799
901	Burkina Faso	1994	43.3667	0.142849	29.561194632454	13.805542138056
902	Burkina Faso	1995	43.0378	0.146116	29.3540642691055	13.6837016609445
903	Burkina Faso	1996	42.6102	0.150042	29.0846359456598	13.5255635935101
904	Burkina Faso	1997	42.201	0.154228	28.9556124177799	13.2454078899201
905	Burkina Faso	1998	41.776	0.158707	28.9030519175284	12.8729636220016
906	Burkina Faso	1999	41.3717	0.163468	28.7971601426342	12.5745558933958
907	Burkina Faso	2000	40.9651	0.168084	28.6801533271061	12.2849115191339
908	Burkina Faso	2001	40.4856	0.172996	28.6133356837748	11.8722868183752
909	Burkina Faso	2002	40.0325	0.177982	28.2082500990711	11.8242040800089
910	Burkina Faso	2003	39.5316	0.183254	28.1804715870649	11.3510948909751
911	Burkina Faso	2004	39.1273	0.188565	27.9852081298805	11.1420629384395
912	Burkina Faso	2005	38.7773	0.194086	27.9251145307799	10.8521405259601
913	Burkina Faso	2006	38.5384	0.199572	27.9268279986163	10.6115312895637
914	Burkina Faso	2007	38.2691	0.204891	27.8691047539291	10.3999597442209
915	Burkina Faso	2008	38.0305	0.210223	27.8701415044951	10.1603085036849
916	Burkina Faso	2009	37.7977	0.215423	27.7591745467421	10.0385682000479
917	Burkina Faso	2010	37.6257	0.221001	27.0571976226829	10.5684753333771
918	Burkina Faso	2011	37.4665	0.226697	26.5917916475471	10.8747537848029
919	Burkina Faso	2012	37.1956	0.232589	26.3394528012802	10.8561130101998
920	Burkina Faso	2013	36.9609	0.238497	25.5409684806371	11.4199618893429
921	Burkina Faso	2014	36.7489	0.244379	25.8483380572245	10.9005470856655
922	Burkina Faso	2015	36.6456	0.250208	24.8055450193858	11.8400196969842
923	Burkina Faso	2016	36.7291	0.256082	24.7852017011151	11.9439014225049
924	Burkina Faso	2017	36.9091	0.262033	24.7597709582699	12.1493337195701
925	Burkina Faso	2018	37.1546	0.268102	24.7656049428316	12.3890210427884
926	Burkina Faso	2019	37.2804	0.274287	24.7547462515041	12.5256975223059
927	Burkina Faso	2020	36.9423	0.279871	24.7437662303052	12.1985741677548
928	Burkina Faso	2021	37.1029	0.285118	24.7400276711988	12.3628894222012
929	Burundi	1990	70.6414	0.205867	27.8684797330473	42.7728921875427
930	Burundi	1991	68.2472	0.208496	27.8674923759947	40.3797024920853
931	Burundi	1992	65.9601	0.210865	27.8964402900496	38.0636555875704
932	Burundi	1993	63.6878	0.213249	27.6795319092384	36.0083069850216
933	Burundi	1994	61.4984	0.215223	27.5178279522949	33.9806102153251
934	Burundi	1995	59.4038	0.215632	27.8381526430245	31.5656413861355
935	Burundi	1996	57.305	0.215526	27.8490076628678	29.4560345135122
936	Burundi	1997	55.1147	0.215762	27.688339065404	27.426358293056
937	Burundi	1998	53.0753	0.216403	27.5247	25.5506
938	Burundi	1999	51.3101	0.216856	27.7246742534284	23.5854186790916
939	Burundi	2000	50.0145	0.21687	27.5907107009776	22.4238238966024
940	Burundi	2001	49.0644	0.216989	27.6680491465303	21.3963080902197
941	Burundi	2002	48.2451	0.217782	27.096467417168	21.148631988032
942	Burundi	2003	47.5861	0.218962	27.2625858308853	20.3235570598747
943	Burundi	2004	47.0681	0.220919	27.2624903063131	19.8055736324369
944	Burundi	2005	46.6947	0.223084	26.8063556463047	19.8883268789753
945	Burundi	2006	46.4337	0.225822	26.8543138426493	19.5793453836907
946	Burundi	2007	46.1406	0.228997	26.3490561133065	19.7915876925435
947	Burundi	2008	45.9658	0.232854	26.2475655977881	19.7182138910219
948	Burundi	2009	45.7969	0.236943	25.5399139533586	20.2569689884914
949	Burundi	2010	45.7488	0.241448	25.4613084092076	20.2875257482524
950	Burundi	2011	45.8012	0.246277	25.0987582587503	20.7024864272897
951	Burundi	2012	45.8037	0.251572	24.8169338541024	20.9867643969376
952	Burundi	2013	45.8158	0.257191	24.7581849693514	21.0576231770086
953	Burundi	2014	45.805	0.262795	24.7460263172981	21.0589778555319
954	Burundi	2015	45.813	0.267328	24.8171003120384	20.9959401369416
955	Burundi	2016	45.7189	0.271588	24.7873046499992	20.9315578188008
956	Burundi	2017	45.6235	0.275841	24.756040534409	20.867438673091
957	Burundi	2018	45.4671	0.279733	24.7813855511024	20.6857604981776
958	Burundi	2019	45.3125	0.283443	24.7443874795637	20.5681432562463
959	Burundi	2020	45.1416	0.286496	24.7414838039122	20.4000927836278
960	Burundi	2021	44.8469	0.289374	24.7542814474501	20.0926037773199
961	Cabo Verde	1990	55.2834	0.276723	24.7828703112156	30.5004975138344
962	Cabo Verde	1991	54.5528	0.282932	24.7975310979831	29.7552314755569
963	Cabo Verde	1992	53.7863	0.28846	24.7438991546692	29.0423894787508
964	Cabo Verde	1993	53.0415	0.294517	24.8008668880897	28.2406828538203
965	Cabo Verde	1994	52.2438	0.302217	24.7472443735253	27.4965456877747
966	Cabo Verde	1995	51.5017	0.310676	24.7960082727604	26.7056879716696
967	Cabo Verde	1996	50.7505	0.319736	24.7393069334033	26.0112079321767
968	Cabo Verde	1997	50.0959	0.32905	24.7502439925571	25.3456428687629
969	Cabo Verde	1998	49.4166	0.338786	24.7445711904736	24.6720756458864
970	Cabo Verde	1999	48.6333	0.349297	24.746401922692	23.886903254218
971	Cabo Verde	2000	47.8895	0.359899	24.7560908543277	23.1333756822623
972	Cabo Verde	2001	47.0662	0.37007	24.769884288214	22.296293271636
973	Cabo Verde	2002	46.1141	0.379847	24.7407258357915	21.3733320941785
974	Cabo Verde	2003	45.1795	0.38942	24.7446857101211	20.4348077018589
975	Cabo Verde	2004	44.2502	0.398839	24.7526699731963	19.4975574598637
976	Cabo Verde	2005	43.4037	0.408009	24.7519341818931	18.6517175189669
977	Cabo Verde	2006	42.5694	0.417434	24.7400104031397	17.8294037586303
978	Cabo Verde	2007	41.7095	0.42738	24.7579589004532	16.9515420456268
979	Cabo Verde	2008	40.829	0.437372	24.754229618028	16.074740548942
980	Cabo Verde	2009	40.0023	0.446692	24.7538690992663	15.2483953989937
981	Cabo Verde	2010	39.4201	0.455648	24.7854015885583	14.6346723057517
982	Cabo Verde	2011	38.9007	0.464474	24.7426556872912	14.1580933800888
983	Cabo Verde	2012	38.3765	0.472858	24.7419829499468	13.6345638976032
984	Cabo Verde	2013	37.8695	0.480796	24.2717890193324	13.5976611917476
985	Cabo Verde	2014	37.4457	0.48826	23.5934551283521	13.8522589563379
986	Cabo Verde	2015	37.1452	0.495229	23.2429996115625	13.9021654840875
987	Cabo Verde	2016	37.0196	0.501855	22.8861658704659	14.1334242321341
988	Cabo Verde	2017	36.896	0.508436	22.5967836451722	14.2992443720778
989	Cabo Verde	2018	36.7664	0.515286	22.4852360609345	14.2811615399155
990	Cabo Verde	2019	36.6129	0.522488	22.5826516929275	14.0302134560925
991	Cabo Verde	2020	36.3604	0.528462	22.6298053797645	13.7305938723055
992	Cabo Verde	2021	36.1464	0.533535	22.6314134547144	13.5150339800356
993	Cambodia	1990	101.80706367554	0.289075	24.7588142908184	77.0482493847216
994	Cambodia	1991	103.01917302858	0.292479	24.757604808305	78.2615682202749
995	Cambodia	1992	104.28973333869	0.296901	24.7451044554195	79.5446288832705
996	Cambodia	1993	105.51733807812	0.301627	24.7935386859638	80.7237993921562
997	Cambodia	1994	106.66880856923	0.305723	24.7414688495035	81.9273397197265
998	Cambodia	1995	107.803	0.310679	24.7659527579363	83.0372617154637
999	Cambodia	1996	108.90830299681	0.315631	24.7559397183015	84.1523632785085
1000	Cambodia	1997	110.04973316086	0.320504	24.7415000011436	85.3082331597164
1001	Cambodia	1998	111.04472803201	0.324974	24.7535959332746	86.2911320987354
1002	Cambodia	1999	111.84551797506	0.330224	24.7888678229942	87.0566501520659
1003	Cambodia	2000	112.09707595324	0.336075	24.7886702566381	87.3084056966019
1004	Cambodia	2001	111.78312323002	0.342508	24.749754312107	87.033368917913
1005	Cambodia	2002	110.94357367232	0.349466	24.7422065880569	86.2013670842631
1006	Cambodia	2003	109.85	0.35693	24.7517093223681	85.0982742694319
1007	Cambodia	2004	108.61908079258	0.364855	24.7876887603462	83.8313920322338
1008	Cambodia	2005	107.47015942755	0.373332	24.7735564826218	82.6966029449282
1009	Cambodia	2006	106.03699260852	0.381698	24.7573536611676	81.2796389473524
1010	Cambodia	2007	104.43625181953	0.389876	24.7527649354101	79.6834868841199
1011	Cambodia	2008	102.642	0.39768	24.7433565132634	77.8986623414366
1012	Cambodia	2009	100.80900379213	0.404221	24.7493460183146	76.0596577738154
1013	Cambodia	2010	99.3207	0.410211	24.774356828033	74.546311475917
1014	Cambodia	2011	97.7093	0.415964	24.7791088284241	72.9302317074059
1015	Cambodia	2012	95.9299	0.42177	24.7774752462628	71.1524150662472
1016	Cambodia	2013	94.2672	0.427715	24.7392187549315	69.5279335222585
1017	Cambodia	2014	92.8452	0.433598	24.7693050167841	68.0758886357359
1018	Cambodia	2015	91.9287	0.439487	24.8058899551309	67.1228481465591
1019	Cambodia	2016	91.3839	0.445358	24.7542377950144	66.6296537186056
1020	Cambodia	2017	91.0295	0.451222	24.7821927568697	66.2472795493403
1021	Cambodia	2018	90.715	0.457341	24.7603228862013	65.9546667143087
1022	Cambodia	2019	90.5083	0.463643	24.7942484965083	65.7141010031517
1023	Cambodia	2020	90.2943	0.468876	24.7988797037595	65.4954586970705
1024	Cambodia	2021	90.0514	0.473621	24.3175168293337	65.7338737506063
1025	Cameroon	1990	60.0725	0.303055	24.7583445044645	35.3141400966255
1026	Cameroon	1991	59.8429	0.309623	24.7391484152564	35.1037328453436
1027	Cameroon	1992	59.508	0.315601	24.7447861699366	34.7632286302934
1028	Cameroon	1993	59.2767	0.320832	24.7386653180651	34.5380259994149
1029	Cameroon	1994	58.9277	0.32541	24.7615888881825	34.1661000210075
1030	Cameroon	1995	58.5877	0.329539	24.7422609056109	33.8454224430291
1031	Cameroon	1996	58.4274	0.333426	24.7501406268306	33.6772367911894
1032	Cameroon	1997	58.1766	0.337346	24.7400323367722	33.4365824985878
1033	Cameroon	1998	57.9082	0.341197	24.7710846836335	33.1371508355665
1034	Cameroon	1999	57.6206	0.344955	24.7718226078358	32.8487334989442
1035	Cameroon	2000	57.2418	0.348815	24.760074554633	32.481748348777
1036	Cameroon	2001	56.9136	0.352632	24.7486107565611	32.1649837752189
1037	Cameroon	2002	56.4675	0.356512	24.8005808035996	31.6669645433604
1038	Cameroon	2003	55.9752	0.360669	24.7444177524431	31.2307821576369
1039	Cameroon	2004	55.3561	0.3651	24.7491411287289	30.6069916871711
1040	Cameroon	2005	54.8176	0.369546	24.7610736019953	30.0565270739547
1041	Cameroon	2006	54.1824	0.374356	24.754618145561	29.427766561969
1042	Cameroon	2007	53.3897	0.37949	24.7618769439136	28.6277766634964
1043	Cameroon	2008	52.5211	0.384838	24.7423032171373	27.7787593787327
1044	Cameroon	2009	51.6066	0.390289	24.7397221668377	26.8668691831823
1045	Cameroon	2010	50.7073	0.396067	24.7423437337276	25.9649544474824
1046	Cameroon	2011	49.5493	0.402093	24.7430350856853	24.8063026176747
1047	Cameroon	2012	48.275	0.40858	24.763364276615	23.511682355485
1048	Cameroon	2013	46.8956	0.415608	24.784454872716	22.111173633564
1049	Cameroon	2014	45.6064	0.423034	24.7416820241803	20.8647237999797
1050	Cameroon	2015	44.6698	0.43083	24.7483910808171	19.9214188495929
1051	Cameroon	2016	43.9295	0.438879	24.7931358772085	19.1364129373115
1052	Cameroon	2017	43.2185	0.447185	24.7881754752728	18.4302932666272
1053	Cameroon	2018	42.6114	0.455688	24.7681402394315	17.8433093535385
1054	Cameroon	2019	42.0322	0.464246	24.7538428486647	17.2783856147153
1055	Cameroon	2020	41.4045	0.472286	24.7542525019841	16.6502004950959
1056	Cameroon	2021	41.0445	0.479691	24.2072602405972	16.8372404395328
1057	Canada	1990	253.55066591444	0.781978	22.5297250844754	231.020940829965
1058	Canada	1991	251.85016743092	0.784159	22.6769310265394	229.173236404381
1059	Canada	1992	249.80770044166	0.787031	22.5264074514178	227.281292990242
1060	Canada	1993	247.45206780221	0.789717	22.5155899101142	224.936477892096
1061	Canada	1994	244.85486349501	0.792599	22.6096225907591	222.245240904251
1062	Canada	1995	242.05128728004	0.796521	22.8582647058545	219.193022574186
1063	Canada	1996	238.28893018506	0.801065	22.5934996416647	215.695430543395
1064	Canada	1997	233.87418451102	0.804833	22.7956456115187	211.078538899501
1065	Canada	1998	228.93400924799	0.808135	22.5837149978211	206.350294250169
1066	Canada	1999	224.13141578687	0.812266	22.4592423142731	201.672173472597
1067	Canada	2000	219.71186352118	0.816685	22.7566254479141	196.955238073266
1068	Canada	2001	215.39057406448	0.820696	22.5371072941157	192.853466770364
1069	Canada	2002	210.82187675057	0.824402	22.6255103572328	188.196366393337
1070	Canada	2003	206.18361350767	0.827801	22.512501139968	183.671112367702
1071	Canada	2004	202.06537863699	0.830928	22.4795300527877	179.585848584202
1072	Canada	2005	198.35072802198	0.833288	22.5336087083486	175.817119313631
1073	Canada	2006	195.16126256684	0.834916	22.6695671290633	172.491695437777
1074	Canada	2007	191.94183903915	0.836625	22.8660852344914	169.075753804659
1075	Canada	2008	188.85635469738	0.838914	22.4786583600311	166.377696337349
1076	Canada	2009	185.958	0.841584	22.5156213452896	163.44262809341
1077	Canada	2010	183.31554080537	0.844853	22.4794625065356	160.836078298834
1078	Canada	2011	180.90903617188	0.848018	22.4695996474524	158.439436524428
1079	Canada	2012	178.46360923404	0.850978	22.4865105108696	155.97709872317
1080	Canada	2013	176.19513051202	0.853845	22.4978836901496	153.69724682187
1081	Canada	2014	174.22426303792	0.85676	22.936935304749	151.287327733171
1082	Canada	2015	172.61577132316	0.859533	22.5696222487457	150.046149074414
1083	Canada	2016	171.686	0.862174	22.5776703763449	149.108350195055
1084	Canada	2017	171.08759666728	0.865054	22.4600451951268	148.627551472153
1085	Canada	2018	170.56423214859	0.867906	22.4666105065873	148.097621642003
1086	Canada	2019	169.82037432853	0.870554	22.684469786212	147.135904542318
1087	Canada	2020	165.85435133309	0.871993	22.487104056786	143.367247276304
1088	Canada	2021	161.19688126455	0.873171	22.6071779921933	138.589703272357
1089	Central African Republic	1990	58.515	0.216825	27.6060980021529	30.9088902573471
1090	Central African Republic	1991	58.0069	0.220192	27.0294952738502	30.9773785488998
1091	Central African Republic	1992	57.3349	0.223008	26.6210588040803	30.7138493011397
1092	Central African Republic	1993	56.6631	0.225451	26.588822324668	30.074238129242
1093	Central African Republic	1994	55.8841	0.228488	26.1878025509334	29.6963112341066
1094	Central African Republic	1995	55.1118	0.231697	26.5791989488447	28.5326302608253
1095	Central African Republic	1996	54.138	0.23399	26.1277876771197	28.0101900679303
1096	Central African Republic	1997	53.0803	0.236672	25.5664076787899	27.5138703206201
1097	Central African Republic	1998	51.9679	0.239744	25.5535441797658	26.4143782759642
1098	Central African Republic	1999	50.8656	0.242989	25.4882268882033	25.3773270495367
1099	Central African Republic	2000	49.9053	0.246021	25.074789317816	24.830467116954
1100	Central African Republic	2001	48.9639	0.249247	25.1479242251521	23.8159828770279
1101	Central African Republic	2002	48.0237	0.252524	24.7405303972228	23.2831394914172
1102	Central African Republic	2003	47.1754	0.255102	24.7397662384892	22.4356707149908
1103	Central African Republic	2004	46.5093	0.257779	24.7463944679645	21.7629007036555
1104	Central African Republic	2005	46.1513	0.260452	24.7513120280748	21.3999455796152
1105	Central African Republic	2006	45.9895	0.263712	24.760089125317	21.229408927293
1106	Central African Republic	2007	45.899	0.267332	24.7440410937768	21.1549971134732
1107	Central African Republic	2008	45.7882	0.271158	24.7436571489642	21.0445097322258
1108	Central African Republic	2009	45.7166	0.275339	24.7448627317788	20.9717030122112
1109	Central African Republic	2010	45.6883	0.279981	24.7514237347681	20.9369062571519
1110	Central African Republic	2011	45.7047	0.285097	24.7722245221349	20.9324746790951
1111	Central African Republic	2012	45.8302	0.29046	24.7492667918141	21.0808838366159
1112	Central African Republic	2013	45.9591	0.290105	24.7683519710433	21.1907072455167
1113	Central African Republic	2014	46.0928	0.289999	24.7539632361737	21.3388812377763
1114	Central African Republic	2015	46.1876	0.290828	24.7405184900554	21.4471139772246
1115	Central African Republic	2016	46.2781	0.29243	24.7499313995277	21.5282073867923
1116	Central African Republic	2017	46.3785	0.294752	24.7455997142811	21.6328612730389
1117	Central African Republic	2018	46.4626	0.298011	24.7827039786843	21.6799051907257
1118	Central African Republic	2019	46.518	0.301953	24.7416879108244	21.7763189491356
1119	Central African Republic	2020	46.1885	0.305426	24.7481754049673	21.4403350977527
1120	Central African Republic	2021	46.2218	0.309168	24.7789191431712	21.4428920517588
1121	Chad	1990	65.0369	0.114639	30.3718981269253	34.6650421291047
1122	Chad	1991	65.2102	0.117955	30.5354692614312	34.6747791428788
1123	Chad	1992	65.296	0.121133	30.6591828338668	34.6368088128432
1124	Chad	1993	65.3895	0.1236	30.4112206299354	34.9782998826246
1125	Chad	1994	65.3727	0.126081	30.3786820893292	34.9940029737408
1126	Chad	1995	65.349	0.128289	30.4029517809578	34.9460077131922
1127	Chad	1996	65.3308	0.130169	30.3874363143367	34.9433397213133
1128	Chad	1997	65.2555	0.132136	29.9784945762115	35.2769604623985
1129	Chad	1998	65.157	0.13409	30.0086047173556	35.1483949177144
1130	Chad	1999	64.9335	0.135825	29.7539981929439	35.1794580845161
1131	Chad	2000	64.7472	0.137412	29.7495723541887	34.9975836434513
1132	Chad	2001	64.4309	0.139664	29.6688631943207	34.7620336585093
1133	Chad	2002	64.0637	0.142042	29.4212689474235	34.6424225819164
1134	Chad	2003	63.5243	0.145348	29.3499700692222	34.1743602757178
1135	Chad	2004	62.9369	0.150911	29.0329253448104	33.9040123482996
1136	Chad	2005	62.4252	0.157033	28.8879027566377	33.5372845418523
1137	Chad	2006	61.6742	0.162576	28.8051227145041	32.8690671362859
1138	Chad	2007	60.7108	0.168161	28.5727998801832	32.1380454561968
1139	Chad	2008	59.6613	0.173397	28.4849709504621	31.1763650755979
1140	Chad	2009	58.5761	0.178335	28.3294655972143	30.2465916962457
1141	Chad	2010	57.6817	0.184111	28.0908668189269	29.5908738996731
1142	Chad	2011	56.7534	0.189592	27.9207323196506	28.8326362237894
1143	Chad	2012	55.6686	0.195263	27.9136811382141	27.7549011370759
1144	Chad	2013	54.6612	0.200953	27.9006572320798	26.7605550741502
1145	Chad	2014	53.7964	0.206659	27.8673894327569	25.9289817434131
1146	Chad	2015	53.1287	0.212429	27.8733969322649	25.2553412914151
1147	Chad	2016	52.328	0.217532	27.0225943030473	25.3054106182627
1148	Chad	2017	51.1151	0.222207	26.5865168489037	24.5285478200563
1149	Chad	2018	49.845	0.226914	26.5197192311137	23.3252737655463
1150	Chad	2019	49.0353	0.231705	25.9361941493958	23.0991263958342
1151	Chad	2020	48.6894	0.236103	26.572722410257	22.116722841443
1152	Chad	2021	48.6193	0.240436	25.539599588307	23.079719520323
1153	Chile	1990	223.63122054168	0.586495	22.9109370028161	200.720283538864
1154	Chile	1991	222.31052769017	0.593007	22.6246308592595	199.68589683091
1155	Chile	1992	221.05682761039	0.599106	22.473814928754	198.583012681636
1156	Chile	1993	219.92017362107	0.604829	22.8196923832309	197.100481237839
1157	Chile	1994	218.973	0.610674	22.6387606294133	196.334323135287
1158	Chile	1995	218.19102234308	0.617235	22.5660913485245	195.624930994556
1159	Chile	1996	217.52605570838	0.623694	22.5926639814028	194.933391726977
1160	Chile	1997	216.485	0.63054	22.5645061982627	193.920679306837
1161	Chile	1998	215.55335467995	0.638083	22.8219	192.73149166149
1162	Chile	1999	214.37399084049	0.645928	22.6296133899333	191.744377450557
1163	Chile	2000	213.70209431443	0.652989	22.6406709789947	191.061423335435
1164	Chile	2001	213.001	0.660266	22.4708587486395	190.530017229061
1165	Chile	2002	212.88568106349	0.667888	22.8156367880349	190.070044275455
1166	Chile	2003	212.58654585649	0.673446	22.8711653241374	189.715380532353
1167	Chile	2004	212.05847666874	0.678258	22.501508037846	189.556968630894
1168	Chile	2005	211.03315408584	0.682589	22.6429015525766	188.390252533263
1169	Chile	2006	209.50980360487	0.685893	22.5228118432237	186.986991761646
1170	Chile	2007	207.48840794583	0.68893	22.5319699733582	184.956437972472
1171	Chile	2008	205.41461660558	0.69236	22.4658019467904	182.94881465879
1172	Chile	2009	203.37662847201	0.696602	22.4613027979257	180.915325674084
1173	Chile	2010	201.56714882908	0.702305	22.5214831112107	179.045665717869
1174	Chile	2011	199.65941302451	0.708598	22.612005496898	177.047407527612
1175	Chile	2012	197.50390501094	0.714743	22.5962865774932	174.907618433447
1176	Chile	2013	195.316	0.720449	22.8012156078803	172.51465516342
1177	Chile	2014	193.47021615992	0.727276	22.5220126619096	170.94820349801
1178	Chile	2015	192.10315714578	0.736098	22.4775050253743	169.625652120406
1179	Chile	2016	191.30475951055	0.744972	22.4723195540124	168.832439956538
1180	Chile	2017	190.85886690532	0.752058	22.4936741478001	168.36519275752
1181	Chile	2018	190.45216388075	0.758626	22.4949451461142	167.957218734636
1182	Chile	2019	189.67110883573	0.76512	22.4906585087677	167.180450326962
1183	Chile	2020	184.45480171185	0.769214	22.8015045173288	161.653297194521
1184	Chile	2021	190.94827712565	0.771515	22.523195640097	168.425081485553
1185	China	1990	130.99032211792	0.458669	24.742742058865	106.247580059055
1186	China	1991	127.01672440241	0.467302	24.7466071528676	102.270117249542
1187	China	1992	123.147	0.475784	24.1946468495115	98.9522455883885
1188	China	1993	119.76697620874	0.484354	23.7887339365385	95.9782422722015
1189	China	1994	117.11823565865	0.492579	23.3705657583158	93.7476699003342
1190	China	1995	115.53034964924	0.501501	22.7362775709421	92.7940720782978
1191	China	1996	114.24375214654	0.512034	22.5011214158496	91.7426307306904
1192	China	1997	112.54526766315	0.522327	22.6289786616125	89.9162890015375
1193	China	1998	110.66312787205	0.531379	22.8353032214159	87.8278246506341
1194	China	1999	108.91589877347	0.540334	22.4568490008979	86.4590497725721
1195	China	2000	107.58365980065	0.547989	22.4843481767269	85.0993116239231
1196	China	2001	106.30868893284	0.55368	22.5726192059903	83.7360697268497
1197	China	2002	104.858	0.560543	22.5967200161889	82.2617487980111
1198	China	2003	103.38630416561	0.569019	22.4710577377325	80.9152464278775
1199	China	2004	102.05552128382	0.578178	22.4879789387758	79.5675423450442
1200	China	2005	101.09350310349	0.588052	22.5419527567623	78.5515503467277
1201	China	2006	100.44331254643	0.598758	22.6697370883559	77.7735754580741
1202	China	2007	99.9614	0.60952	22.4718319227197	77.4895306078303
1203	China	2008	99.5709	0.619455	22.4726800100384	77.0981828185516
1204	China	2009	99.2159	0.629308	22.462244834445	76.753655097855
1205	China	2010	98.8083	0.641521	22.5823227038562	76.2259851080038
1206	China	2011	98.298	0.651448	22.5248656234789	75.7731796556311
1207	China	2012	97.6467	0.657144	22.4818067695753	75.1648632169747
1208	China	2013	96.936	0.663103	22.4647994970657	74.4711566511543
1209	China	2014	96.2442	0.668641	22.6090282694194	73.6351571662106
1210	China	2015	95.5837	0.67194	22.812	72.7717
1211	China	2016	94.8051	0.676218	22.6785056432832	72.1266178624568
1212	China	2017	93.8272	0.68462	22.6188625898901	71.2083439005299
1213	China	2018	92.8643	0.693718	22.7929163390115	70.0714218666385
1214	China	2019	92.112	0.703687	22.4753920431957	69.6365603747943
1215	China	2020	91.4056	0.713365	22.4748751912979	68.9307617498121
1216	China	2021	90.7892	0.72163	22.4830872110134	68.3061445928566
1217	Colombia	1990	102.54372918199	0.48072	24.1777543370604	78.3659748449296
1218	Colombia	1991	99.9794	0.48234	23.8865169355724	76.0929303016076
1219	Colombia	1992	97.7276	0.484572	23.6917988323779	74.0357805719821
1220	Colombia	1993	95.772	0.488229	23.6587076422172	72.1133058477728
1221	Colombia	1994	94.3363	0.493278	23.7117039348172	70.6245978827728
1222	Colombia	1995	93.5084	0.499103	22.9315877548151	70.5768084809249
1223	Colombia	1996	93.0969	0.504987	22.5686756455155	70.5281764878245
1224	Colombia	1997	92.9721	0.51108	22.4758092526915	70.4963041185685
1225	Colombia	1998	92.8547	0.517023	22.4891381033484	70.3655295236916
1226	Colombia	1999	92.7594	0.522436	22.8757169383279	69.8836587374421
1227	Colombia	2000	92.3809	0.527839	22.6170088977809	69.7639277048991
1228	Colombia	2001	91.8817	0.533077	22.4983678337946	69.3832952209554
1229	Colombia	2002	90.9375	0.538189	22.5747401776464	68.3627994866136
1230	Colombia	2003	89.8259	0.543265	22.6061110619974	67.2197707116126
1231	Colombia	2004	88.5425	0.548602	22.6888446152079	65.8536143618621
1232	Colombia	2005	87.2207	0.554089	22.922842749202	64.297849763478
1233	Colombia	2006	85.5603	0.560183	22.4772419394051	63.0830624198849
1234	Colombia	2007	83.4738	0.566823	22.5189970102526	60.9548485668774
1235	Colombia	2008	81.2305	0.573495	22.4984496428265	58.7320698038035
1236	Colombia	2009	79.1566	0.579876	22.630810855614	56.525760990366
1237	Colombia	2010	77.43	0.586408	22.6079167674149	54.8220424639351
1238	Colombia	2011	76.0369	0.59334	22.9772336715104	53.0596947183096
1239	Colombia	2012	74.7722	0.600254	22.619659761496	52.152513821434
1240	Colombia	2013	73.5309	0.607251	22.459112091258	51.071822096002
1241	Colombia	2014	72.5274	0.614152	22.5327431337222	49.9946822368478
1242	Colombia	2015	71.6614	0.620889	22.6011924205605	49.0602537565395
1243	Colombia	2016	70.8904	0.627554	22.5085327583245	48.3818806777355
1244	Colombia	2017	70.0307	0.63413	22.4918311347378	47.5388199014622
1245	Colombia	2018	69.2355	0.640255	22.6826733895991	46.5528731646509
1246	Colombia	2019	68.6759	0.646039	22.472353869724	46.203540754386
1247	Colombia	2020	68.2926	0.650855	22.4809364018483	45.8116427909117
1248	Colombia	2021	67.7589	0.655443	22.4812086526621	45.2776897823579
1249	Comoros	1990	64.1907	0.270048	24.7685897924578	39.4220938390322
1250	Comoros	1991	63.895	0.279146	24.7429878083536	39.1520316704464
1251	Comoros	1992	63.5849	0.288506	24.7844731715867	38.8004276953733
1252	Comoros	1993	63.259	0.297607	24.7887854327872	38.4702096034028
1253	Comoros	1994	62.8247	0.305707	24.738675460129	38.086001510651
1254	Comoros	1995	62.4611	0.31422	24.7626196898981	37.6984849527419
1255	Comoros	1996	62.0201	0.322249	24.7411113340451	37.2789991580849
1256	Comoros	1997	61.528	0.330148	24.7692530781778	36.7587064031122
1257	Comoros	1998	61.0065	0.337518	24.7466148144709	36.2598841466991
1258	Comoros	1999	60.5464	0.344775	24.7720309723848	35.7743714165852
1259	Comoros	2000	60.0313	0.351876	24.7790044679897	35.2522924528303
1260	Comoros	2001	59.4673	0.359212	24.7560790508517	34.7111991498083
1261	Comoros	2002	58.8467	0.366486	24.7579395880185	34.0887130597315
1262	Comoros	2003	58.2608	0.373411	24.7433185476867	33.5175043511133
1263	Comoros	2004	57.6066	0.380036	24.7472827391562	32.8593020418538
1264	Comoros	2005	56.9842	0.386892	24.7507635157381	32.2334668905919
1265	Comoros	2006	56.2613	0.393521	24.7606145718594	31.5007025398906
1266	Comoros	2007	55.3832	0.399051	24.7610386796088	30.6222048134912
1267	Comoros	2008	54.5357	0.40465	24.7602649350468	29.7754657262732
1268	Comoros	2009	53.8213	0.410254	24.7538402436474	29.0674829127126
1269	Comoros	2010	53.2954	0.415543	24.8112345700327	28.4841812897473
1270	Comoros	2011	52.9356	0.421093	24.7417339255457	28.1938394061443
1271	Comoros	2012	52.5395	0.42673	24.7485813464187	27.7909636630013
1272	Comoros	2013	52.2186	0.43279	24.746235156865	27.472406816305
1273	Comoros	2014	51.9225	0.438845	24.7466518068978	27.1758589069222
1274	Comoros	2015	51.7787	0.444712	24.7390329741031	27.0396297990869
1275	Comoros	2016	51.9643	0.450507	24.7801409173273	27.1841475203027
1276	Comoros	2017	52.3799	0.456281	24.7953866962249	27.5844782795551
1277	Comoros	2018	52.8428	0.461951	24.7568365120781	28.0859929497919
1278	Comoros	2019	53.1688	0.467388	24.7461989571583	28.4226023016217
1279	Comoros	2020	53.1862	0.472003	24.7617018815002	28.4245214074398
1280	Comoros	2021	53.0558	0.475979	24.3556940696711	28.7000798231889
1281	Congo	1990	47.6337	0.420655	24.7464984051755	22.8871552463245
1282	Congo	1991	47.0973	0.426734	24.7543828014269	22.3428802382431
1283	Congo	1992	46.6123	0.431988	24.7443825318947	21.8678768182353
1284	Congo	1993	46.1873	0.436607	24.7570108844726	21.4302618995874
1285	Congo	1994	45.8481	0.440168	24.7542272909851	21.0939003011449
1286	Congo	1995	45.5526	0.443744	24.7719713805031	20.7806179076069
1287	Congo	1996	45.3085	0.447567	24.7646817243403	20.5437985484197
1288	Congo	1997	45.1122	0.451027	24.7428777730849	20.3693426993951
1289	Congo	1998	44.9148	0.454445	24.7546695400796	20.1601550217904
1290	Congo	1999	44.835	0.457177	24.7560141334929	20.0789759886671
1291	Congo	2000	44.9247	0.460765	24.7400312970684	20.1847128656616
1292	Congo	2001	45.1453	0.463752	24.7461142110738	20.3991422145862
1293	Congo	2002	45.6058	0.467037	24.7619123840624	20.8438417629175
1294	Congo	2003	46.2625	0.470134	24.7602370745777	21.5022506735723
1295	Congo	2004	46.9418	0.473612	24.4578389453934	22.4840103210266
1296	Congo	2005	47.6754	0.478138	24.4599302144415	23.2154486389285
1297	Congo	2006	48.5449	0.483356	23.6851022813424	24.8597889072776
1298	Congo	2007	49.6174	0.487641	23.6636072866343	25.9537994595457
1299	Congo	2008	50.7417	0.492823	23.3833250301374	27.3583498637926
1300	Congo	2009	51.8733	0.4983	22.6851216847308	29.1881831859292
1301	Congo	2010	52.7285	0.505543	22.4714465168393	30.2570260688607
1302	Congo	2011	53.5061	0.513816	22.5420831117262	30.9640564984038
1303	Congo	2012	54.1321	0.522928	22.4603375504264	31.6717547197636
1304	Congo	2013	54.6744	0.531552	22.5062936164961	32.1681289515039
1305	Congo	2014	55.1928	0.540594	22.4806799629024	32.7120931138976
1306	Congo	2015	55.6247	0.548414	22.7362815225746	32.8883731425554
1307	Congo	2016	56.2433	0.555109	22.4872333992636	33.7560843166864
1308	Congo	2017	57.0489	0.561834	22.4911369774956	34.5577634076444
1309	Congo	2018	57.7838	0.567794	22.806126727046	34.9776365385239
1310	Congo	2019	58.2678	0.573374	22.571505361721	35.696314454769
1311	Congo	2020	58.1346	0.578452	22.5277919984014	35.6068039327286
1312	Congo	2021	58.343	0.583075	22.4627298482974	35.8802928832527
1313	Cook Islands	1990	124.34437237095	0.564515	22.4563002709739	101.888072099976
1314	Cook Islands	1991	124.70259359374	0.570623	22.5274525178127	102.175141075927
1315	Cook Islands	1992	125.167	0.577123	22.5694787785843	102.597686073016
1316	Cook Islands	1993	125.55411048092	0.584059	22.5053562218587	103.048754259061
1317	Cook Islands	1994	125.95506571012	0.591541	22.4661760441302	103.48888966599
1318	Cook Islands	1995	126.31510192489	0.59879	22.5427041953271	103.772397729563
1319	Cook Islands	1996	126.63771589919	0.606414	22.4673488420278	104.170367057162
1320	Cook Islands	1997	127.06305716209	0.613992	22.6703233310467	104.392733831043
1321	Cook Islands	1998	127.38811216173	0.621202	22.5215240988126	104.866588062917
1322	Cook Islands	1999	127.61976760763	0.628029	22.4767366691119	105.143030938518
1323	Cook Islands	2000	127.67164121799	0.635366	22.6446270300306	105.027014187959
1324	Cook Islands	2001	127.44810297209	0.644421	22.4842919473097	104.96381102478
1325	Cook Islands	2002	127.03035237545	0.65279	22.7464097304781	104.283942644972
1326	Cook Islands	2003	126.44787087919	0.661465	22.4617364936655	103.986134385525
1327	Cook Islands	2004	125.70817961151	0.66877	22.4698276380081	103.238351973502
1328	Cook Islands	2005	124.65663568076	0.674004	22.4663381498943	102.190297530866
1329	Cook Islands	2006	123.49974377771	0.680644	22.4603142626272	101.039429515083
1330	Cook Islands	2007	121.90066952692	0.687505	22.5868019106885	99.3138676162315
1331	Cook Islands	2008	120.24668176608	0.695592	22.4740527152302	97.7726290508498
1332	Cook Islands	2009	118.54469086464	0.703777	22.6379624071238	95.9067284575162
1333	Cook Islands	2010	117.49942751728	0.711862	22.4604565823851	95.0389709348949
1334	Cook Islands	2011	116.72177394237	0.719445	22.5401039306842	94.1816700116858
1335	Cook Islands	2012	115.92892451385	0.726963	22.4907581836191	93.4381663302309
1336	Cook Islands	2013	115.23550438139	0.733317	22.4642075827222	92.7712967986678
1337	Cook Islands	2014	114.59829906743	0.739596	22.5628947198236	92.0354043476064
1338	Cook Islands	2015	114.06213055745	0.74655	22.7987603899508	91.2633701674992
1339	Cook Islands	2016	113.54277515338	0.752353	22.4580377225631	91.0847374308169
1340	Cook Islands	2017	113.06960232121	0.758234	22.563598410823	90.506003910387
1341	Cook Islands	2018	112.70628897689	0.764041	22.6124847393169	90.0938042375731
1342	Cook Islands	2019	112.35225170606	0.769796	22.4658808785441	89.8863708275159
1343	Cook Islands	2020	111.76882819634	0.774701	22.4762440954241	89.2925841009159
1344	Cook Islands	2021	111.61481389794	0.77911	22.5402173418568	89.0745965560832
1345	Costa Rica	1990	107.59585872029	0.534125	22.9174937277969	84.6783649924931
1346	Costa Rica	1991	105.59625584616	0.539342	22.5153701763468	83.0808856698132
1347	Costa Rica	1992	103.84582600443	0.544624	22.4562848094609	81.389541194969
1348	Costa Rica	1993	102.39428480011	0.549947	22.5340774744368	79.8602073256732
1349	Costa Rica	1994	101.14510138699	0.555171	22.4707782268071	78.6743231601829
1350	Costa Rica	1995	100.27003515254	0.560547	22.5746912097932	77.6953439427468
1351	Costa Rica	1996	99.729	0.565181	22.5147053895987	77.2143387045013
1352	Costa Rica	1997	99.2395	0.570128	22.4868245478669	76.7526370870731
1353	Costa Rica	1998	98.9236	0.576067	22.5025450545147	76.4210393111053
1354	Costa Rica	1999	98.6832	0.582229	22.6782898619204	76.0049511807296
1355	Costa Rica	2000	98.2876	0.588243	22.5423278258953	75.7452841488947
1356	Costa Rica	2001	97.9499	0.594889	22.4925557286178	75.4573004319122
1357	Costa Rica	2002	97.5847	0.600894	22.6775522106319	74.907141396148
1358	Costa Rica	2003	97.1894	0.605766	22.4898022092267	74.6996462155633
1359	Costa Rica	2004	96.6826	0.610316	22.5717824007017	74.1108489923283
1360	Costa Rica	2005	96.0928	0.614413	22.4779868388706	73.6147952890194
1361	Costa Rica	2006	94.9276	0.61785	22.6364850647163	72.2911616340937
1362	Costa Rica	2007	92.9947	0.621201	22.5014695759202	70.4932439386298
1363	Costa Rica	2008	90.7013	0.625704	22.4588749524574	68.2424070745626
1364	Costa Rica	2009	88.3115	0.631291	22.5760252594491	65.7354607284009
1365	Costa Rica	2010	86.3397	0.636595	22.5126139692768	63.8270401010732
1366	Costa Rica	2011	84.6768	0.641201	22.4769740618541	62.1998226663659
1367	Costa Rica	2012	82.9907	0.646574	22.4776153381214	60.5131249932086
1368	Costa Rica	2013	81.4848	0.651946	22.8057715613789	58.6790213237911
1369	Costa Rica	2014	80.1096	0.65689	22.4982186904445	57.6113972133255
1370	Costa Rica	2015	78.9369	0.66203	22.9615686139931	55.9753092156169
1371	Costa Rica	2016	78.0509	0.66743	22.5223300993237	55.5285295760563
1372	Costa Rica	2017	77.1566	0.673621	22.4642713127228	54.6923081556872
1373	Costa Rica	2018	76.4864	0.681296	22.5313702738023	53.9550029510577
1374	Costa Rica	2019	75.8113	0.690049	22.4769821749087	53.3342972169413
1375	Costa Rica	2020	75.2052	0.696195	22.4622106863091	52.7429710515709
1376	Costa Rica	2021	74.4987	0.70034	22.5503676887626	51.9483594388974
1377	Croatia	1990	343.32144113449	0.668906	22.5211827354818	320.800258399008
1378	Croatia	1991	336.93126498181	0.674725	22.5001	314.43113591544
1379	Croatia	1992	331.14192804568	0.678093	22.5934648256478	308.548463220032
1380	Croatia	1993	326.28264839066	0.678221	22.6032456343659	303.679402756294
1381	Croatia	1994	322.07336962702	0.677548	22.568336314533	299.505033312487
1382	Croatia	1995	319.043	0.677029	22.6371628832384	296.406134769962
1383	Croatia	1996	317.23851718804	0.679507	22.8048249127795	294.433692275261
1384	Croatia	1997	316.645	0.685365	22.495647971497	294.149522281403
1385	Croatia	1998	317.05715231331	0.691366	22.8600034535524	294.197148859758
1386	Croatia	1999	317.62414125763	0.696636	22.4779766745058	295.146164583124
1387	Croatia	2000	317.839	0.70304	22.5475622179524	295.291505879848
1388	Croatia	2001	318.051	0.709537	22.5396541989474	295.511123797953
1389	Croatia	2002	318.69105888127	0.715383	22.6163731145253	296.074685766745
1390	Croatia	2003	319.43562202021	0.72113	22.6384033726361	296.797218647574
1391	Croatia	2004	320.49875762322	0.726328	22.4707799374287	298.027977685791
1392	Croatia	2005	321.60618731672	0.732154	22.603800046934	299.002387269786
1393	Croatia	2006	322.84904772703	0.738067	22.5354716889408	300.313576038089
1394	Croatia	2007	324.91385195894	0.743149	22.5712490872068	302.342602871733
1395	Croatia	2008	327.23171243888	0.74847	22.8079795554027	304.423732883477
1396	Croatia	2009	329.09858372322	0.754066	22.4987404874927	306.599843235727
1397	Croatia	2010	330.27488517273	0.759472	22.5690883279621	307.705796844768
1398	Croatia	2011	330.55288892601	0.763686	22.6653102581362	307.887578667874
1399	Croatia	2012	329.97678940656	0.767405	22.6286243404869	307.348165066073
1400	Croatia	2013	328.93962576997	0.771152	22.6126754357872	306.326950334183
1401	Croatia	2014	327.60359327054	0.774479	22.5972117348613	305.006381535679
1402	Croatia	2015	326.35771193906	0.777866	22.4690080633956	303.888703875664
1403	Croatia	2016	323.58022132386	0.781444	22.498293151561	301.081928172299
1404	Croatia	2017	319.26917615901	0.785075	22.7499488324251	296.519227326585
1405	Croatia	2018	314.63659207106	0.788671	22.4891828122348	292.147409258825
1406	Croatia	2019	311.54640063193	0.792475	22.5256374652393	289.020763166691
1407	Croatia	2020	309.59282255414	0.795462	22.6567338397128	286.936088714427
1408	Croatia	2021	307.48654166308	0.798341	22.4884020127339	284.998139650346
1409	Cuba	1990	137.51794369247	0.558019	22.6241890653347	114.893754627135
1410	Cuba	1991	135.19943339141	0.563414	22.5415120344032	112.657921357007
1411	Cuba	1992	133.091	0.566169	22.6032804936827	110.487468364817
1412	Cuba	1993	131.28310298044	0.565441	22.4577445743649	108.825358406075
1413	Cuba	1994	130.38511787053	0.563186	22.5825220207395	107.80259584979
1414	Cuba	1995	130.05893085871	0.560766	22.6029506297076	107.455980229002
1415	Cuba	1996	130.13	0.559346	22.5185684727092	107.611863502791
1416	Cuba	1997	130.63886164978	0.558925	22.4740719434516	108.164789706328
1417	Cuba	1998	131.21395098892	0.559363	22.4978696608968	108.716081328023
1418	Cuba	1999	131.70922455437	0.561821	22.5638915122353	109.145333042135
1419	Cuba	2000	131.89889412359	0.566677	22.5571692756412	109.341724847949
1420	Cuba	2001	131.51986638255	0.572754	22.9900108679131	108.529855514637
1421	Cuba	2002	130.51148036307	0.579968	22.4659626293566	108.045517733713
1422	Cuba	2003	129.28463759452	0.587648	22.4653804991409	106.819257095379
1423	Cuba	2004	127.70497812403	0.594349	22.5177344207913	105.187243703239
1424	Cuba	2005	126.04118044603	0.599864	22.5786318873687	103.462548558661
1425	Cuba	2006	124.006	0.604971	22.5429281013503	101.46305288745
1426	Cuba	2007	121.33993297616	0.607618	22.652427524527	98.687505451633
1427	Cuba	2008	118.41274651179	0.609401	22.5912791959253	95.8214673158647
1428	Cuba	2009	115.49067111393	0.611776	22.6481372907371	92.8425338231929
1429	Cuba	2010	113.079	0.615261	22.4602934120046	90.6190271886954
1430	Cuba	2011	110.95352123063	0.620387	22.6002787279713	88.3532425026587
1431	Cuba	2012	108.69911104789	0.626156	22.4575189243661	86.2415921235239
1432	Cuba	2013	106.62899533072	0.63184	22.6304250095941	83.9985703211259
1433	Cuba	2014	104.884	0.637304	22.4577243298801	82.4263360597199
1434	Cuba	2015	103.37804420815	0.642819	22.4583137232356	80.9197304849144
1435	Cuba	2016	102.23264785629	0.647908	22.6255479326412	79.6070999236488
1436	Cuba	2017	101.11425071862	0.652309	22.7691338616999	78.3451168569201
1437	Cuba	2018	100.06735721144	0.656859	22.4823288860086	77.5850283254314
1438	Cuba	2019	99.1767	0.661675	22.6509783761038	76.5257550549962
1439	Cuba	2020	98.3086	0.665211	22.4850038532678	75.8235804317122
1440	Cuba	2021	97.8134	0.66873	22.5906886190128	75.2227541643172
1441	Cyprus	1990	228.39576506061	0.648231	22.4957054612748	205.900059599335
1442	Cyprus	1991	229.27202831769	0.655726	22.5183188805187	206.753709437171
1443	Cyprus	1992	229.71723866742	0.666012	22.5660332798344	207.151205387586
1444	Cyprus	1993	229.95577047587	0.677547	22.5780052134865	207.377765262384
1445	Cyprus	1994	230.09883353636	0.688829	22.8711160910743	207.227717445286
1446	Cyprus	1995	229.98399559507	0.699924	22.5976295313379	207.386366063732
1447	Cyprus	1996	229.34824129846	0.70984	22.5832040958034	206.765037202657
1448	Cyprus	1997	228.41549416537	0.718864	22.5880134583728	205.827480706997
1449	Cyprus	1998	227.47115402264	0.727964	22.5609577463587	204.910196276281
1450	Cyprus	1999	226.712	0.736846	22.636841814063	204.075169072037
1451	Cyprus	2000	226.21094575805	0.745199	22.4602815747507	203.750664183299
1452	Cyprus	2001	225.956	0.753595	22.8207591001711	203.134802279829
1453	Cyprus	2002	225.73299714812	0.761502	22.5098009948271	203.223196153293
1454	Cyprus	2003	225.76138799827	0.767896	22.7100594004663	203.051328597804
1455	Cyprus	2004	225.62296324533	0.773765	22.572	203.05096183615
1456	Cyprus	2005	225.80749256185	0.779031	22.8134655076869	202.994027054163
1457	Cyprus	2006	226.02902861995	0.784561	22.6120542648472	203.416974355103
1458	Cyprus	2007	226.31912757514	0.792068	22.5220613641955	203.797066210945
1459	Cyprus	2008	226.57036612655	0.799454	22.5843652647047	203.986000861845
1460	Cyprus	2009	226.68820309413	0.805112	22.4983038827458	204.189899211384
1461	Cyprus	2010	226.66603954134	0.80984	22.7979772284582	203.868062312882
1462	Cyprus	2011	226.11716096372	0.813726	22.458844622186	203.658316341534
1463	Cyprus	2012	224.769	0.816979	22.5138692434486	202.255086949651
1464	Cyprus	2013	223.17063861712	0.819381	22.4631405741949	200.707498042925
1465	Cyprus	2014	221.76053484099	0.821184	22.4859897000844	199.274545140906
1466	Cyprus	2015	220.65168980758	0.822733	22.6138209671565	198.037868840424
1467	Cyprus	2016	219.90691963139	0.824284	22.8349684393897	197.072
1468	Cyprus	2017	219.351	0.82614	22.6166	196.73486736481
1469	Cyprus	2018	218.86709349088	0.828343	22.5833777296215	196.283715761258
1470	Cyprus	2019	218.25121131412	0.830981	22.6161479779001	195.63506333622
1471	Cyprus	2020	216.13084807132	0.83306	22.6372281522493	193.493619919071
1472	Cyprus	2021	215.15186514822	0.835631	22.5690718443537	192.582793303866
1473	Czechia	1990	358.63961512036	0.681848	22.5349568985609	336.104658221799
1474	Czechia	1991	357.68111067012	0.688003	22.4661394970617	335.214971173058
1475	Czechia	1992	356.52859386849	0.697578	22.9938757900352	333.534718078455
1476	Czechia	1993	355.29922189847	0.710853	22.4758909191209	332.823330979349
1477	Czechia	1994	353.95423226859	0.72597	22.4587638936804	331.49546837491
1478	Czechia	1995	352.37562333896	0.737982	22.6260901376432	329.749533201317
1479	Czechia	1996	350.63784669364	0.746041	22.5439487090331	328.093897984607
1480	Czechia	1997	348.28064756895	0.75168	22.572438147399	325.708209421551
1481	Czechia	1998	345.58680068892	0.757034	22.5011625017105	323.085638187209
1482	Czechia	1999	342.63268162886	0.762429	22.5389781631567	320.093703465703
1483	Czechia	2000	340.26338467516	0.767766	22.4892125215153	317.774172153645
1484	Czechia	2001	337.89858525844	0.772167	22.4582963913792	315.440288867061
1485	Czechia	2002	335.26342447895	0.776928	22.5419496982676	312.721474780682
1486	Czechia	2003	332.49902682553	0.782448	22.4901287756771	310.008898049853
1487	Czechia	2004	329.76306008587	0.787126	22.4744721577474	307.288587928123
1488	Czechia	2005	327.52135895147	0.791334	22.5196585556148	305.001700395855
1489	Czechia	2006	325.21052203414	0.794923	22.4840500452587	302.726471988881
1490	Czechia	2007	322.83481378751	0.798254	22.4710899060595	300.363723881451
1491	Czechia	2008	320.46090467438	0.801765	22.6032794152685	297.857625259112
1492	Czechia	2009	318.36714305396	0.804962	22.4912587642406	295.875884289719
1493	Czechia	2010	316.40613454317	0.808747	22.4918111628316	293.914323380338
1494	Czechia	2011	314.435	0.812055	22.6236383890934	291.811810895707
1495	Czechia	2012	312.55393753594	0.81423	22.5324199631413	290.021517572799
1496	Czechia	2013	310.70767878542	0.815615	22.4665566987227	288.241122086697
1497	Czechia	2014	309.07181374824	0.816227	22.4941827049729	286.577631043267
1498	Czechia	2015	307.913	0.816565	22.4647289080235	285.448373994577
1499	Czechia	2016	306.489	0.817153	22.4577200163064	284.031238805094
1500	Czechia	2017	304.44755145286	0.819068	22.4567851373043	281.990766315556
1501	Czechia	2018	302.392	0.822034	22.7074509310173	279.684301376983
1502	Czechia	2019	300.91829746818	0.824784	22.916686066702	278.001611401478
1503	Czechia	2020	299.57680564775	0.826627	22.4935894252109	277.083216222539
1504	Czechia	2021	298.86839470263	0.82845	22.6085630968873	276.259831605743
1505	C么te d'Ivoire	1990	63.733	NA	22.4972793862301	41.2356745274399
1506	C么te d'Ivoire	1991	65.0022	NA	22.903337100562	42.098813661758
1507	C么te d'Ivoire	1992	66.297	NA	22.4784414608379	43.8185244891321
1508	C么te d'Ivoire	1993	67.2822	NA	22.5021622684599	44.7800691881101
1509	C么te d'Ivoire	1994	68.2021	NA	22.9443961241211	45.2576825587589
1510	C么te d'Ivoire	1995	68.9352	NA	22.5901568047094	46.3450464660106
1511	C么te d'Ivoire	1996	69.5234	NA	22.4586781690001	47.0647620678399
1512	C么te d'Ivoire	1997	70.1922	NA	22.5708348966165	47.6213418056235
1513	C么te d'Ivoire	1998	70.7711	NA	22.9470760484831	47.8240294254969
1514	C么te d'Ivoire	1999	71.1303	NA	22.5069054825319	48.6233664932781
1515	C么te d'Ivoire	2000	71.3108	NA	22.5004113511105	48.8103808199495
1516	C么te d'Ivoire	2001	71.0939	NA	22.5091638854376	48.5847252735924
1517	C么te d'Ivoire	2002	70.5004	NA	22.5685695361424	47.9317991299176
1518	C么te d'Ivoire	2003	69.6688	NA	22.512489198701	47.156301431319
1519	C么te d'Ivoire	2004	68.7072	NA	22.5810671351394	46.1261080860706
1520	C么te d'Ivoire	2005	67.8496	NA	22.9084131464114	44.9412043699986
1521	C么te d'Ivoire	2006	66.8908	NA	22.5623530664906	44.3284231025995
1522	C么te d'Ivoire	2007	65.7318	NA	22.5360223120449	43.1957943906651
1523	C么te d'Ivoire	2008	64.4431	NA	22.4562597311004	41.9868721627696
1524	C么te d'Ivoire	2009	63.153	NA	22.6617438497861	40.4912937404039
1525	C么te d'Ivoire	2010	62.0099	NA	22.8017506155685	39.2081085388916
1526	C么te d'Ivoire	2011	60.7956	NA	22.5395817282277	38.2560134151723
1527	C么te d'Ivoire	2012	59.5026	NA	22.6380776628286	36.8645442228114
1528	C么te d'Ivoire	2013	58.2165	NA	22.6103273281867	35.6061321063133
1529	C么te d'Ivoire	2014	56.9791	NA	22.485917161158	34.493229368012
1530	C么te d'Ivoire	2015	55.9876	NA	22.6279179384851	33.3596488285949
1531	C么te d'Ivoire	2016	54.9591	NA	22.5358985363844	32.4231956155856
1532	C么te d'Ivoire	2017	54.0318	NA	22.5172212960776	31.5146006356024
1533	C么te d'Ivoire	2018	53.0887	NA	22.530553816947	30.558144240873
1534	C么te d'Ivoire	2019	52.4011	NA	22.478677812257	29.922409032163
1535	C么te d'Ivoire	2020	51.663	NA	22.5610555102448	29.1019020624452
1536	C么te d'Ivoire	2021	51.4408	NA	22.4949319788474	28.9458498105127
1537	Democratic People's Republic of Korea	1990	114.21967088978	0.49778	22.7275488557134	91.4921220340667
1538	Democratic People's Republic of Korea	1991	114.89942286413	0.499121	23.4373287353221	91.4620941288079
1539	Democratic People's Republic of Korea	1992	115.58008901274	0.49963	22.7608278301071	92.8192611826329
1540	Democratic People's Republic of Korea	1993	115.92223482695	0.499701	23.0102169760126	92.9120178509374
1541	Democratic People's Republic of Korea	1994	116.31350516243	0.499531	22.8614979302846	93.4520072321454
1542	Democratic People's Republic of Korea	1995	116.45723760139	0.499081	22.6804766367603	93.7767609646297
1543	Democratic People's Republic of Korea	1996	116.46991377506	0.498429	22.7069	93.763
1544	Democratic People's Republic of Korea	1997	116.45161614857	0.497137	23.0453914240303	93.4062247245397
1545	Democratic People's Republic of Korea	1998	116.20308980623	0.496159	23.548794739394	92.654295066836
1546	Democratic People's Republic of Korea	1999	116.08560088268	0.496485	22.9165398099537	93.1690610727264
1547	Democratic People's Republic of Korea	2000	115.841	0.497462	23.3589741339823	92.4820059315177
1548	Democratic People's Republic of Korea	2001	115.32916178648	0.499674	22.9418994226329	92.3872623638471
1549	Democratic People's Republic of Korea	2002	114.41247460675	0.502634	22.7431865799918	91.6692880267582
1550	Democratic People's Republic of Korea	2003	113.29355323386	0.506165	22.5148909678242	90.7786622660358
1551	Democratic People's Republic of Korea	2004	112.12833508782	0.510229	22.5403854145165	89.5879496733035
1552	Democratic People's Republic of Korea	2005	111.17190351114	0.515098	22.6321757790666	88.5397277320734
1553	Democratic People's Republic of Korea	2006	110.44614144825	0.519741	22.5160739345034	87.9300675137466
1554	Democratic People's Republic of Korea	2007	109.53386603287	0.524067	22.6063419148782	86.9275241179918
1555	Democratic People's Republic of Korea	2008	108.608	0.528813	22.4668862820512	86.1412677219489
1556	Democratic People's Republic of Korea	2009	107.69517625247	0.533114	22.6477458577182	85.0474303947518
1557	Democratic People's Republic of Korea	2010	107.00365271336	0.537193	22.554486214272	84.4491664990881
1558	Democratic People's Republic of Korea	2011	106.31529469385	0.541212	22.5012794305391	83.8140152633109
1559	Democratic People's Republic of Korea	2012	105.55774435906	0.545332	22.4699541943487	83.0877901647113
1560	Democratic People's Republic of Korea	2013	104.83731719818	0.549483	22.8577800376902	81.9795371604898
1561	Democratic People's Republic of Korea	2014	104.24054920932	0.553604	22.5265379113708	81.7140112979492
1562	Democratic People's Republic of Korea	2015	103.79487700926	0.557321	22.5280100771211	81.2668669321389
1563	Democratic People's Republic of Korea	2016	103.66342744997	0.560744	22.6038660881145	81.0595613618555
1564	Democratic People's Republic of Korea	2017	103.42921836501	0.563388	22.5751274989466	80.8540908660634
1565	Democratic People's Republic of Korea	2018	103.28899621467	0.565161	22.596443024593	80.692553190077
1566	Democratic People's Republic of Korea	2019	103.13208272463	0.566766	22.4976316373368	80.6344510872932
1567	Democratic People's Republic of Korea	2020	102.70009407446	0.568189	22.4601422800462	80.2399517944138
1568	Democratic People's Republic of Korea	2021	102.89052380989	0.569855	22.462609875316	80.427913934574
1569	Democratic Republic of the Congo	1990	49.1287	0.289843	24.7549016038356	24.3737804181944
1570	Democratic Republic of the Congo	1991	48.5055	0.290432	24.760040076962	23.745434579548
1571	Democratic Republic of the Congo	1992	47.8934	0.290959	24.7402051796952	23.1532268792048
1572	Democratic Republic of the Congo	1993	47.3151	0.289629	24.7485781368885	22.5665506085015
1573	Democratic Republic of the Congo	1994	46.6933	0.286859	24.7549998661574	21.9383415254126
1574	Democratic Republic of the Congo	1995	46.0699	0.283968	24.7710804454955	21.2988299046445
1575	Democratic Republic of the Congo	1996	45.4694	0.280413	24.7488785685663	20.7205522534137
1576	Democratic Republic of the Congo	1997	44.8265	0.276337	24.7666416922559	20.0599073027741
1577	Democratic Republic of the Congo	1998	44.2015	0.271814	24.7679383588781	19.4335275888319
1578	Democratic Republic of the Congo	1999	43.6412	0.267368	24.7884491451172	18.8527365086328
1579	Democratic Republic of the Congo	2000	43.134	0.262457	24.7394606590126	18.3945386978374
1580	Democratic Republic of the Congo	2001	42.6791	0.257858	24.7387175664753	17.9404009560447
1581	Democratic Republic of the Congo	2002	42.2874	0.254136	24.7416919705306	17.5457277779694
1582	Democratic Republic of the Congo	2003	41.8814	0.252334	24.7865643542791	17.0948627713309
1583	Democratic Republic of the Congo	2004	41.6341	0.252471	24.7459854125576	16.8881349799424
1584	Democratic Republic of the Congo	2005	41.4752	0.254161	24.7972382531676	16.6779180116724
1585	Democratic Republic of the Congo	2006	41.4885	0.257355	24.7732888258628	16.7152468770172
1586	Democratic Republic of the Congo	2007	41.592	0.262272	24.7441581579177	16.8478211409323
1587	Democratic Republic of the Congo	2008	41.6668	0.268104	24.7468965379189	16.9199153874811
1588	Democratic Republic of the Congo	2009	41.7465	0.274361	24.7416607605972	17.0048487148428
1589	Democratic Republic of the Congo	2010	41.8166	0.282224	24.7472010585907	17.0694404596093
1590	Democratic Republic of the Congo	2011	41.8481	0.290873	24.7391664632499	17.1088856333101
1591	Democratic Republic of the Congo	2012	41.733	0.300455	24.7516809576622	16.9812860596578
1592	Democratic Republic of the Congo	2013	41.6074	0.310831	24.7414406995921	16.8659296569679
1593	Democratic Republic of the Congo	2014	41.5147	0.321623	24.7474124518071	16.7672514624729
1594	Democratic Republic of the Congo	2015	41.4645	0.332421	24.7430194739201	16.7215194037099
1595	Democratic Republic of the Congo	2016	41.5202	0.341989	24.7673915661478	16.7528503834922
1596	Democratic Republic of the Congo	2017	41.5303	0.351102	24.7448462784673	16.7854465481027
1597	Democratic Republic of the Congo	2018	41.5444	0.360288	24.7391867732088	16.8051899142612
1598	Democratic Republic of the Congo	2019	41.5267	0.369341	24.7512610204428	16.7754498531572
1599	Democratic Republic of the Congo	2020	41.1577	0.376712	24.7427510485115	16.4149148200385
1600	Democratic Republic of the Congo	2021	41.1924	0.38318	24.7602836909151	16.4321224786049
1601	Denmark	1990	419.32116918311	0.801155	22.5290501826078	396.792119000502
1602	Denmark	1991	419.92223401112	0.80454	22.6084319159049	397.313802095215
1603	Denmark	1992	419.52571026892	0.808164	22.4862144916892	397.039495777231
1604	Denmark	1993	418.31591994134	0.811586	22.4559659363055	395.859954005034
1605	Denmark	1994	416.28406549371	0.815139	22.4692134057449	393.814852087965
1606	Denmark	1995	413.457	0.819105	22.5308662475896	390.92658180241
1607	Denmark	1996	409.499	0.823375	22.638499983623	386.860927225777
1608	Denmark	1997	404.621	0.82768	22.4987979558187	382.122215588181
1609	Denmark	1998	398.79081590906	0.831683	22.5613198227326	376.229496086327
1610	Denmark	1999	392.65449884365	0.835382	22.8021189402937	369.852379903356
1611	Denmark	2000	386.30245264762	0.839184	22.4815496606486	363.820902986971
1612	Denmark	2001	373.47838999546	0.843178	22.475281886679	351.003108108781
1613	Denmark	2002	352.82431805363	0.847086	22.5328054246999	330.29151262893
1614	Denmark	2003	329.61964887065	0.850441	22.9434199557312	306.676228914919
1615	Denmark	2004	309.71036225141	0.853304	22.5444619406646	287.165900310745
1616	Denmark	2005	298.26741945461	0.855691	22.4801346314164	275.787284823194
1617	Denmark	2006	292.736	0.858033	22.6135314969506	270.122181940749
1618	Denmark	2007	287.34470789019	0.859782	22.6576601159333	264.687047774257
1619	Denmark	2008	282.33743890197	0.861782	22.5120740704385	259.825364831531
1620	Denmark	2009	277.762	0.863948	22.5789494421117	255.183431494788
1621	Denmark	2010	273.20382395391	0.866767	22.6060916655061	250.597732288404
1622	Denmark	2011	268.865	0.869779	22.8096456688787	246.055114778321
1623	Denmark	2012	263.71884964936	0.872518	22.4559924857474	241.262857163613
1624	Denmark	2013	259.21035719089	0.874933	22.7196126519971	236.490744538893
1625	Denmark	2014	255.26174070407	0.876815	22.550030462389	232.711710241681
1626	Denmark	2015	252.54687673155	0.878544	22.5436553807794	230.003221350771
1627	Denmark	2016	252.39869487019	0.88059	22.4905529512868	229.908141918903
1628	Denmark	2017	254.26747823654	0.883688	22.6239637668033	231.643514469737
1629	Denmark	2018	256.53490923675	0.88753	22.4783024579453	234.056606778805
1630	Denmark	2019	257.27291898169	0.891625	22.7914539865543	234.481464995136
1631	Denmark	2020	255.09052721392	0.894368	22.5699543097125	232.520572904207
1632	Denmark	2021	254.39657433668	0.896424	22.8941600283742	231.502414308306
1633	Djibouti	1990	94.5388	0.337782	24.7390684617155	69.7997244056845
1634	Djibouti	1991	93.7825	0.33877	24.7903903458543	68.9920799014957
1635	Djibouti	1992	92.8629	0.340986	24.7461048277549	68.1168358571851
1636	Djibouti	1993	91.9687	0.344904	24.7500757533967	67.2186703604233
1637	Djibouti	1994	91.0806	0.347981	24.7561798410394	66.3244624318406
1638	Djibouti	1995	90.2288	0.351246	24.7390506101196	65.4897381863904
1639	Djibouti	1996	89.4461	0.354386	24.7486046148017	64.6975346276883
1640	Djibouti	1997	88.5886	0.358096	24.7446456103309	63.8439816164791
1641	Djibouti	1998	87.8502	0.361597	24.7526564874928	63.0975357140172
1642	Djibouti	1999	87.247	0.365305	24.7388257535512	62.5081365560888
1643	Djibouti	2000	86.777	0.369015	24.7646333571514	62.0123914224186
1644	Djibouti	2001	86.5932	0.372853	24.7554461724911	61.8377688401489
1645	Djibouti	2002	86.4078	0.37665	24.7389607345613	61.6688033361387
1646	Djibouti	2003	86.2288	0.380687	24.7693870980172	61.4593899320828
1647	Djibouti	2004	85.965	0.384988	24.7391238857267	61.2258600767033
1648	Djibouti	2005	85.7628	0.389569	24.7558289083356	61.0069822828144
1649	Djibouti	2006	85.5822	0.395037	24.7565688538444	60.8256743948256
1650	Djibouti	2007	85.3	0.400619	24.7413784033383	60.5586532712217
1651	Djibouti	2008	85.0088	0.406658	24.7506240746655	60.2581474831945
1652	Djibouti	2009	84.6913	0.411969	24.7612028242348	59.9300875694052
1653	Djibouti	2010	84.4251	0.416999	24.7389712395464	59.6861440034936
1654	Djibouti	2011	84.0875	0.422316	24.7544912571299	59.3329848698201
1655	Djibouti	2012	83.4835	0.427711	24.7582867236767	58.7251842276133
1656	Djibouti	2013	82.8749	0.43336	24.738882701136	58.135973449314
1657	Djibouti	2014	82.495	0.439456	24.7845307723617	57.7104735033983
1658	Djibouti	2015	81.9883	0.445855	24.7423549075515	57.2459792068385
1659	Djibouti	2016	81.7438	0.453443	24.8005698997902	56.9432309963798
1660	Djibouti	2017	81.4564	0.46044	24.7531324270334	56.7032719295166
1661	Djibouti	2018	81.2791	0.467706	24.7913152770272	56.4877597567628
1662	Djibouti	2019	80.965	0.475263	24.222229207606	56.742757495624
1663	Djibouti	2020	80.6211	0.48188	23.6731916319715	56.9479118037985
1664	Djibouti	2021	79.9721	0.487958	23.7096649602951	56.2624326498549
1665	Dominica	1990	57.3994	0.563603	22.5552899562904	34.8441494747996
1666	Dominica	1991	57.0287	0.565238	22.4691380373781	34.5595357365919
1667	Dominica	1992	56.6246	0.569571	22.4661024920767	34.1584783892533
1668	Dominica	1993	56.1998	0.578812	22.5277105053362	33.6720788921838
1669	Dominica	1994	55.6965	0.590119	22.492655608306	33.203811690484
1670	Dominica	1995	55.1973	0.601987	22.4753017760521	32.7219681886979
1671	Dominica	1996	54.5004	0.614382	22.4569830801316	32.0434624316684
1672	Dominica	1997	53.7405	0.625057	22.5237579117318	31.2167120969082
1673	Dominica	1998	52.9302	0.633018	22.4894912834748	30.4407139684952
1674	Dominica	1999	52.1649	0.639454	22.4719596236494	29.6929211003806
1675	Dominica	2000	51.5442	0.645831	22.5406103118815	29.0035767053185
1676	Dominica	2001	51.0694	0.652369	22.8772008339164	28.1922384763536
1677	Dominica	2002	50.5284	0.658424	22.4685959940659	28.0597954297141
1678	Dominica	2003	50.0769	0.663679	22.5524488748252	27.5244731963748
1679	Dominica	2004	49.7041	0.668952	22.5082102084452	27.1959337524548
1680	Dominica	2005	49.5457	0.674549	22.4699996951922	27.0756974081078
1681	Dominica	2006	49.5271	0.680342	22.4985039735198	27.0285551052902
1682	Dominica	2007	49.4483	0.685416	22.4751910166763	26.9730984542737
1683	Dominica	2008	49.423	0.690198	22.4560733445072	26.9669042919928
1684	Dominica	2009	49.4174	0.694462	22.7141714587289	26.7032550408711
1685	Dominica	2010	49.4285	0.698489	22.4560094987176	26.9725224962224
1686	Dominica	2011	49.4741	0.702463	22.4609324781154	27.0132098785246
1687	Dominica	2012	49.5282	0.706871	22.5182296829428	27.0099631477072
1688	Dominica	2013	49.598	0.71221	22.5143161498891	27.0836614720109
1689	Dominica	2014	49.6039	0.718456	22.8296994039548	26.7742348362752
1690	Dominica	2015	49.646	0.724786	22.5210338217998	27.1249701235602
1691	Dominica	2016	49.6496	0.731761	22.6349135817909	27.0147320074091
1692	Dominica	2017	49.6297	0.736062	22.469058939898	27.160664944842
1693	Dominica	2018	49.5947	0.738936	22.5758720122428	27.0188332595172
1694	Dominica	2019	49.5588	0.742132	22.5218104353257	27.0370222373343
1695	Dominica	2020	49.378	0.74442	22.4574472561287	26.9206000753713
1696	Dominica	2021	49.3568	0.746967	22.4894872654266	26.8673038780734
1697	Dominican Republic	1990	93.0359	0.442654	24.7525621436722	68.2832976332678
1698	Dominican Republic	1991	93.7592	0.446145	24.7401983977718	69.0189708600882
1699	Dominican Republic	1992	94.3538	0.449953	24.7554264235777	69.5984068480522
1700	Dominican Republic	1993	95.0151	0.454229	24.740704679884	70.274354413676
1701	Dominican Republic	1994	95.4736	0.458621	24.7840375816788	70.6895374073312
1702	Dominican Republic	1995	95.9176	0.463314	24.7514861141196	71.1661352220304
1703	Dominican Republic	1996	96.2184	0.468517	24.7814015161129	71.4369665059271
1704	Dominican Republic	1997	96.5255	0.474504	24.1781212547081	72.3474025249019
1705	Dominican Republic	1998	96.7153	0.481171	24.0373993862058	72.6779317918142
1706	Dominican Republic	1999	96.9517	0.488179	23.6253919287126	73.3263001725074
1707	Dominican Republic	2000	96.981	0.495469	23.2142746129597	73.7667285445003
1708	Dominican Republic	2001	97.0756	0.502775	22.7187893956037	74.3568335279163
1709	Dominican Republic	2002	97.1657	0.510298	22.4696549410182	74.6960768155318
1710	Dominican Republic	2003	97.2557	0.517396	22.4825524537552	74.7731825815848
1711	Dominican Republic	2004	97.2542	0.524543	22.4738946200652	74.7803329809348
1712	Dominican Republic	2005	97.0218	0.532229	22.6683871417993	74.3534155677707
1713	Dominican Republic	2006	96.3696	0.540223	22.4615040475511	73.9080801718689
1714	Dominican Republic	2007	95.1442	0.548187	22.8549778170769	72.2892287563031
1715	Dominican Republic	2008	93.6052	0.555371	22.6279558786651	70.9772067599949
1716	Dominican Republic	2009	91.951	0.561784	22.5491426353157	69.4019052616843
1717	Dominican Republic	2010	90.3158	0.568131	22.5419147642279	67.7739351014021
1718	Dominican Republic	2011	88.7567	0.573835	22.8479893890523	65.9087123360077
1719	Dominican Republic	2012	86.9878	0.578966	22.4703857839917	64.5173818428783
1720	Dominican Republic	2013	85.1957	0.583626	22.9097170566722	62.2859443067378
1721	Dominican Republic	2014	83.5136	0.588237	22.4656646866375	61.0479739608725
1722	Dominican Republic	2015	82.1303	0.592924	22.4840317182026	59.6462738239374
1723	Dominican Republic	2016	81.1916	0.59762	22.4826177043813	58.7090255931587
1724	Dominican Republic	2017	80.6337	0.60214	22.6127300173643	58.0209729055157
1725	Dominican Republic	2018	80.1992	0.606961	22.5127842167916	57.6864095434084
1726	Dominican Republic	2019	79.5672	0.611913	22.4971661796803	57.0700047521497
1727	Dominican Republic	2020	78.516	0.615636	22.5974526619358	55.9185942327042
1728	Dominican Republic	2021	77.8552	0.619388	22.5127137316524	55.3425089490676
1729	Ecuador	1990	69.9868	0.518431	22.4752811639828	47.5114924225372
1730	Ecuador	1991	68.6984	0.517679	22.6611804374117	46.0372022391883
1731	Ecuador	1992	67.344	0.518379	22.486210837615	44.857826247455
1732	Ecuador	1993	66.0723	0.520707	22.4628924880093	43.6094490579107
1733	Ecuador	1994	64.8954	0.524908	22.4578721444846	42.4375034232055
1734	Ecuador	1995	63.6828	0.529381	22.6336632526162	41.0491419330839
1735	Ecuador	1996	61.9944	0.532691	22.4648030436499	39.5295668661201
1736	Ecuador	1997	59.6411	0.53535	22.6134803828608	37.0275943223492
1737	Ecuador	1998	57.1104	0.537196	22.5996918255687	34.5106807597413
1738	Ecuador	1999	54.9776	0.539032	22.8153545610121	32.1622127375379
1739	Ecuador	2000	53.7341	0.543045	22.4653269432598	31.2687521391502
1740	Ecuador	2001	53.1844	0.548552	22.478396876232	30.706052551218
1741	Ecuador	2002	52.7139	0.554897	22.5867724010434	30.1271572430466
1742	Ecuador	2003	52.3155	0.560955	22.4833798471161	29.8320724846039
1743	Ecuador	2004	51.9459	0.56629	22.4789371265548	29.4669664549352
1744	Ecuador	2005	51.5611	0.569927	22.4741300500588	29.0869498479312
1745	Ecuador	2006	51.2077	0.572516	22.4787846546144	28.7288688330656
1746	Ecuador	2007	50.8901	0.574705	22.632521228751	28.257541331459
1747	Ecuador	2008	50.6222	0.578125	22.4710324449189	28.1511597289311
1748	Ecuador	2009	50.2972	0.582484	22.6320621769373	27.6651670140127
1749	Ecuador	2010	49.905	0.588763	22.4560077036425	27.4490227192475
1750	Ecuador	2011	49.3761	0.596729	22.4705322392949	26.9055249465151
1751	Ecuador	2012	48.8754	0.605454	22.6489890253746	26.2263961895754
1752	Ecuador	2013	48.2857	0.61408	22.4560048917146	25.8297155351554
1753	Ecuador	2014	47.7436	0.622027	22.5782237747271	25.1653281460229
1754	Ecuador	2015	47.2681	0.628547	22.4629581400997	24.8051551995803
1755	Ecuador	2016	46.6832	0.634281	22.637402196989	24.045764731911
1756	Ecuador	2017	45.966	0.640011	22.9500203297863	23.0160115701337
1757	Ecuador	2018	45.3198	0.645889	22.4623544217429	22.8574393508571
1758	Ecuador	2019	44.6876	0.651788	22.7715767794513	21.9160409989487
1759	Ecuador	2020	44.0489	0.656714	22.6873823876969	21.3614768474031
1760	Ecuador	2021	43.5968	0.661017	22.5239643476363	21.0728306489837
1761	Egypt	1990	109.89145016199	0.417183	24.7629050968219	85.1285450651681
1762	Egypt	1991	110.147	0.426909	24.7484694910751	85.3981797415249
1763	Egypt	1992	110.54015584202	0.437745	24.7646999950957	85.7754558469243
1764	Egypt	1993	111.01232209112	0.44849	24.7605771932169	86.2517448979031
1765	Egypt	1994	111.21313793317	0.458727	24.7571417990981	86.4559961340719
1766	Egypt	1995	111.62096089068	0.468035	24.7397892938602	86.8811715968198
1767	Egypt	1996	112.05781751553	0.476117	24.6240669916096	87.4337505239204
1768	Egypt	1997	112.75059027508	0.482971	24.4213729909716	88.3292172841084
1769	Egypt	1998	113.56021016404	0.489184	23.2743411888471	90.2858689751929
1770	Egypt	1999	114.46209479732	0.495503	23.3707297119841	91.0913650853359
1771	Egypt	2000	115.06161730044	0.50217	22.8615230180709	92.2000942823691
1772	Egypt	2001	115.85912313154	0.508717	22.6275689107182	93.2315542208218
1773	Egypt	2002	116.71177556392	0.515038	22.9645050253444	93.7472705385756
1774	Egypt	2003	117.73932315154	0.520623	22.4583777267867	95.2809454247533
1775	Egypt	2004	118.66590274336	0.525182	22.4592171868008	96.2066855565592
1776	Egypt	2005	119.32684577786	0.528665	22.7421134177669	96.5847323600931
1777	Egypt	2006	119.99212715453	0.530396	22.529035248641	97.463091905889
1778	Egypt	2007	120.59200950775	0.529458	22.5777667684392	98.0142427393108
1779	Egypt	2008	121.308	0.524744	22.6338770413634	98.6745109828366
1780	Egypt	2009	121.854	0.516256	22.5134279176647	99.3406064925353
1781	Egypt	2010	122.19940728801	0.507715	22.8373015927975	99.3621056952124
1782	Egypt	2011	122.27160538488	0.504594	22.5068122489149	99.7647931359651
1783	Egypt	2012	122.16225494059	0.509157	22.571693741384	99.590561199206
1784	Egypt	2013	121.84450777421	0.519334	22.6300822308126	99.2144255433974
1785	Egypt	2014	121.57566782611	0.53175	22.512696760622	99.062971065488
1786	Egypt	2015	121.56201801551	0.54437	22.4628005091361	99.0992175063739
1787	Egypt	2016	121.45481135982	0.556012	22.4616982410675	98.9931131187525
1788	Egypt	2017	121.38463248311	0.566915	22.4621208901274	98.9225115929826
1789	Egypt	2018	121.31353086035	0.577443	22.6520710491456	98.6614598112044
1790	Egypt	2019	121.19958536818	0.587737	22.5402421166757	98.6593432515043
1791	Egypt	2020	120.57090730025	0.597363	22.5092296316841	98.0616776685659
1792	Egypt	2021	119.71627535403	0.606787	22.4568995378416	97.2593758161884
1793	El Salvador	1990	51.2057	0.373058	24.7936917607496	26.4119806710204
1794	El Salvador	1991	50.7999	0.374855	24.7491043275458	26.0507584803642
1795	El Salvador	1992	50.5232	0.377077	24.7688610929375	25.7543092089225
1796	El Salvador	1993	50.3241	0.380307	24.742778276155	25.581333181435
1797	El Salvador	1994	50.2013	0.385149	24.7910420499412	25.4102296431588
1798	El Salvador	1995	50.1168	0.39178	24.7430283387496	25.3738067061404
1799	El Salvador	1996	50.188	0.400178	24.7389790791355	25.4489903390545
1800	El Salvador	1997	50.6038	0.410456	24.7414164475843	25.8624089594257
1801	El Salvador	1998	51.1579	0.421421	24.7542480119411	26.4036202659689
1802	El Salvador	1999	51.7403	0.432733	24.7482007408408	26.9920900910792
1803	El Salvador	2000	52.3835	0.443963	24.7692844007742	27.6142165131358
1804	El Salvador	2001	52.9958	0.454178	24.7706673508404	28.2250982021596
1805	El Salvador	2002	53.8161	0.462969	24.751931078729	29.064152271231
1806	El Salvador	2003	54.6201	0.470397	24.7904008378888	29.8297088376012
1807	El Salvador	2004	55.3824	0.476537	24.6560514738721	30.7263509262679
1808	El Salvador	2005	55.8721	0.482042	23.8574393575754	32.0146681480547
1809	El Salvador	2006	56.2463	0.486826	23.5886344793534	32.6576255087466
1810	El Salvador	2007	56.5879	0.49081	23.2458923811665	33.3419890225035
1811	El Salvador	2008	56.9619	0.495078	23.4865631158359	33.4753112769841
1812	El Salvador	2009	57.1589	0.49949	22.7616933618845	34.3971903629255
1813	El Salvador	2010	57.2247	0.504171	22.5419691823675	34.6827073672525
1814	El Salvador	2011	57.1606	0.508969	22.4937048868497	34.6668557131603
1815	El Salvador	2012	57.0458	0.513397	22.4567625440707	34.5889884587993
1816	El Salvador	2013	56.8794	0.518122	22.5148782849084	34.3645007500116
1817	El Salvador	2014	56.6747	0.523469	22.4611792827441	34.2134779670259
1818	El Salvador	2015	56.5426	0.529387	22.4678018392688	34.0748267459012
1819	El Salvador	2016	56.4689	0.53565	22.4715762168393	33.9973161117107
1820	El Salvador	2017	56.4163	0.541999	22.4783579104714	33.9379835126886
1821	El Salvador	2018	56.4188	0.548143	22.6105383576682	33.8082346204218
1822	El Salvador	2019	56.4049	0.554032	22.6401094641445	33.7648284496655
1823	El Salvador	2020	56.2868	0.55892	22.4977387182658	33.7891017299542
1824	El Salvador	2021	56.0558	0.563775	22.4734919465946	33.5823451205754
1825	Equatorial Guinea	1990	57.2181	0.268784	24.7436800530174	32.4743852363726
1826	Equatorial Guinea	1991	56.7207	0.275297	24.7464442074867	31.9742632598133
1827	Equatorial Guinea	1992	56.1605	0.283488	24.7388064232611	31.4216445674189
1828	Equatorial Guinea	1993	55.6174	0.292236	24.7935273894459	30.8238765324141
1829	Equatorial Guinea	1994	55.1027	0.300686	24.8019762714836	30.3006991708464
1830	Equatorial Guinea	1995	54.5991	0.310444	24.7471509490673	29.8519393120127
1831	Equatorial Guinea	1996	54.1839	0.324601	24.7458263329069	29.4381120014631
1832	Equatorial Guinea	1997	53.6896	0.350551	24.7474934218972	28.9421400774028
1833	Equatorial Guinea	1998	53.2553	0.371237	24.8696043169382	28.3856553154718
1834	Equatorial Guinea	1999	52.8528	0.391128	24.7888409031167	28.0639764107433
1835	Equatorial Guinea	2000	52.5683	0.411383	24.7472023473507	27.8210625256593
1836	Equatorial Guinea	2001	52.321	0.43359	24.7548227386076	27.5661518152124
1837	Equatorial Guinea	2002	52.1574	0.451939	24.7922732272833	27.3651185756667
1838	Equatorial Guinea	2003	51.8873	0.467847	24.7514496042472	27.1358867982928
1839	Equatorial Guinea	2004	51.7312	0.48388	23.6179270754044	28.1132406295356
1840	Equatorial Guinea	2005	51.7108	0.498684	22.9354671834127	28.7753288266073
1841	Equatorial Guinea	2006	51.7817	0.51158	22.5408676687763	29.2408140626537
1842	Equatorial Guinea	2007	51.9738	0.524076	22.534635724993	29.439195114087
1843	Equatorial Guinea	2008	52.0931	0.537019	22.9594735476105	29.1335816938695
1844	Equatorial Guinea	2009	52.3048	0.548515	22.4602334232034	29.8446088197167
1845	Equatorial Guinea	2010	52.4297	0.559109	22.5721370742762	29.8575239013238
1846	Equatorial Guinea	2011	52.4152	0.570277	22.8085335437783	29.6066753646817
1847	Equatorial Guinea	2012	52.3285	0.581834	22.5579465158534	29.7705996823366
1848	Equatorial Guinea	2013	52.2164	0.592801	22.5414035676283	29.6750272110717
1849	Equatorial Guinea	2014	52.1184	0.603473	22.589970190639	29.528420720501
1850	Equatorial Guinea	2015	52.0777	0.613135	22.4851996298796	29.5924814951304
1851	Equatorial Guinea	2016	52.194	0.621858	22.5459272942342	29.6480366465458
1852	Equatorial Guinea	2017	52.3712	0.630235	22.4648093586177	29.9064183552223
1853	Equatorial Guinea	2018	52.5357	0.638023	22.9347544458445	29.6009062724256
1854	Equatorial Guinea	2019	52.6702	0.645303	22.6302614206566	30.0399590506734
1855	Equatorial Guinea	2020	52.4201	0.652125	22.5414102852445	29.8786790366955
1856	Equatorial Guinea	2021	52.5864	0.657857	22.4616007058378	30.1247881102922
1857	Eritrea	1990	36.1959	0.216028	27.7784754582077	8.41740577167233
1858	Eritrea	1991	35.7398	0.222575	26.7077018672858	9.03209185242425
1859	Eritrea	1992	35.3543	0.230296	26.614501194671	8.73976963019896
1860	Eritrea	1993	34.9166	0.239385	25.5496875235742	9.36691558644582
1861	Eritrea	1994	34.4683	0.250753	25.5278137761033	8.94051091007672
1862	Eritrea	1995	34.0519	0.261498	24.7647729983502	9.28712320218978
1863	Eritrea	1996	33.5979	0.272527	24.7707545263465	8.8271780827935
1864	Eritrea	1997	33.1897	0.283552	24.7513064235583	8.43837901160175
1865	Eritrea	1998	32.7992	0.293765	24.7457062855517	8.05347249099828
1866	Eritrea	1999	32.321	0.303142	24.803794598438	7.51724858319196
1867	Eritrea	2000	31.9673	0.310248	24.7546705160634	7.21264733349664
1868	Eritrea	2001	31.6396	0.317248	24.7846702026489	6.85488922643107
1869	Eritrea	2002	31.3539	0.323567	24.7606575628094	6.59325950793058
1870	Eritrea	2003	31.0869	0.328594	24.7565927630021	6.33026045633786
1871	Eritrea	2004	30.8133	0.332879	24.7389161464166	6.07442740688341
1872	Eritrea	2005	30.6035	0.336683	24.7390012444438	5.86452429190619
1873	Eritrea	2006	30.3019	0.339836	24.746519760951	5.55540110767902
1874	Eritrea	2007	29.9895	0.342843	24.7434749880018	5.24602948862816
1875	Eritrea	2008	29.702	0.343428	24.7409166229561	4.96106578210385
1876	Eritrea	2009	29.4691	0.345148	24.7428238190458	4.72629680891422
1877	Eritrea	2010	29.4647	0.348146	24.8023010209038	4.66241143308625
1878	Eritrea	2011	29.5479	0.354163	24.7393389732908	4.80860199771921
1879	Eritrea	2012	29.6383	0.360113	24.7550746893293	4.8832097061007
1880	Eritrea	2013	29.757	0.364344	24.7398850986519	5.01709115240812
1881	Eritrea	2014	29.8632	0.372528	24.7682900159008	5.09492601842918
1882	Eritrea	2015	30.0598	0.376935	24.7574473251022	5.30231003554776
1883	Eritrea	2016	30.1568	0.382172	24.7470117181843	5.40980108745566
1884	Eritrea	2017	30.2768	0.385936	24.7493959721579	5.52739288004213
1885	Eritrea	2018	30.4132	0.391155	24.7559629335853	5.65723870791472
1886	Eritrea	2019	30.4874	0.396331	24.738728727924	5.74869242776598
1887	Eritrea	2020	30.639	0.400459	24.7914885301122	5.84751253475785
1888	Eritrea	2021	30.6321	0.403864	24.7461266037223	5.8859627913777
1889	Estonia	1990	225.98944138101	0.674968	22.494346032339	203.495095348671
1890	Estonia	1991	223.82914481263	0.685223	22.5169821727384	201.312162639892
1891	Estonia	1992	222.29512332861	0.695587	22.5034973401938	199.791625988416
1892	Estonia	1993	221.20157324778	0.703693	22.8053873348272	198.396185912953
1893	Estonia	1994	220.41102394338	0.708456	22.8048905962438	197.606133347136
1894	Estonia	1995	220.10984483436	0.713173	22.5736425491263	197.536202285234
1895	Estonia	1996	220.72336060211	0.718813	22.4814807873691	198.241879814741
1896	Estonia	1997	222.13040148247	0.724652	22.9241085699916	199.206292912478
1897	Estonia	1998	224.28513620734	0.729027	22.8028926250193	201.482243582321
1898	Estonia	1999	226.65348958265	0.733251	22.4941199209592	204.159369661691
1899	Estonia	2000	229.12695759598	0.739713	22.519909869808	206.607047726172
1900	Estonia	2001	231.98573740129	0.746602	22.464217599501	209.521519801789
1901	Estonia	2002	235.76250670204	0.75263	22.7919487395626	212.970557962477
1902	Estonia	2003	239.38742370849	0.757816	22.5879558495222	216.799467858968
1903	Estonia	2004	242.756	0.763224	22.6249080062658	220.130917856134
1904	Estonia	2005	244.89556721557	0.769112	22.5167967220241	222.378770493546
1905	Estonia	2006	245.80021029865	0.774452	22.4561463486891	223.344063949961
1906	Estonia	2007	245.85566750167	0.781074	22.8139451409134	223.041722360757
1907	Estonia	2008	245.73156117439	0.788599	22.6433366654907	223.088224508899
1908	Estonia	2009	244.92070182727	0.794728	22.9580680047335	221.962633822536
1909	Estonia	2010	243.66206507185	0.80083	22.4749715524033	221.187093519447
1910	Estonia	2011	241.94482092175	0.806633	22.5005679530462	219.444252968704
1911	Estonia	2012	239.49549070317	0.811109	22.4571551820541	217.038335521116
1912	Estonia	2013	236.72200215051	0.814887	22.4588747683982	214.263127382112
1913	Estonia	2014	233.98691849998	0.818771	22.817797298858	211.169121201122
1914	Estonia	2015	231.52060634285	0.823221	22.5021073939625	209.018498948888
1915	Estonia	2016	229.097	0.827364	22.524870003934	206.571876864066
1916	Estonia	2017	226.43970485635	0.830975	22.5274050738479	203.912299782502
1917	Estonia	2018	224.09443424258	0.834566	22.471807572188	201.622626670392
1918	Estonia	2019	221.83387452322	0.838574	22.505762082793	199.328112440427
1919	Estonia	2020	220.01552822858	0.841817	22.4766737649352	197.538854463645
1920	Estonia	2021	218.30331208614	0.844918	22.4846054324026	195.818706653737
1921	Eswatini	1990	47.2315	0.399421	24.7675105188634	22.4639420634566
1922	Eswatini	1991	46.5676	0.40827	24.7393693221272	21.8282571777328
1923	Eswatini	1992	45.8412	0.416683	24.7912677586954	21.0499669649046
1924	Eswatini	1993	45.1141	0.424803	24.7481223471775	20.3660166523425
1925	Eswatini	1994	44.4636	0.432503	24.7541835706383	19.7094433583817
1926	Eswatini	1995	43.801	0.440127	24.7584856290913	19.0424681925287
1927	Eswatini	1996	43.168	0.447399	24.7478076324648	18.4201918042652
1928	Eswatini	1997	42.53	0.45409	24.7450252755838	17.7849605149362
1929	Eswatini	1998	41.9292	0.460137	24.7453630640679	17.1838005279721
1930	Eswatini	1999	41.3161	0.465991	24.7410230732756	16.5750676093044
1931	Eswatini	2000	40.7238	0.471853	24.7535340124456	15.9702985641144
1932	Eswatini	2001	40.0129	0.477233	24.1828517210099	15.8300172278901
1933	Eswatini	2002	39.275	0.482474	23.6525292825853	15.6224687328348
1934	Eswatini	2003	38.4773	0.487609	23.6256795270852	14.8515860174248
1935	Eswatini	2004	37.6458	0.492669	23.263283650899	14.382539675551
1936	Eswatini	2005	36.8774	0.498044	22.6841459019893	14.1932360257607
1937	Eswatini	2006	36.0792	0.503658	22.5991514158945	13.4800385727655
1938	Eswatini	2007	35.1718	0.50926	22.4968107202155	12.6749613975645
1939	Eswatini	2008	34.2574	0.514731	22.7527513230493	11.5046372761907
1940	Eswatini	2009	33.4817	0.520427	22.5923315551048	10.8894090025152
1941	Eswatini	2010	32.9363	0.526246	22.4559607289552	10.4803576039848
1942	Eswatini	2011	32.5706	0.531914	22.458675511005	10.111919360155
1943	Eswatini	2012	32.2137	0.537798	22.8084658590541	9.40527016763595
1944	Eswatini	2013	31.9196	0.543836	22.5751386947595	9.34441489324047
1945	Eswatini	2014	31.7022	0.549614	22.608648764267	9.09354163313301
1946	Eswatini	2015	31.5401	0.555374	22.5963503980864	8.94371954145365
1947	Eswatini	2016	31.5359	0.561061	22.4628192683042	9.07308911552584
1948	Eswatini	2017	31.6658	0.566698	22.5842756646097	9.08154225175033
1949	Eswatini	2018	31.7999	0.572155	22.4765430182836	9.32331970343641
1950	Eswatini	2019	31.861	0.577206	22.4613195115284	9.39968115344161
1951	Eswatini	2020	31.7218	0.581653	22.5183167784392	9.20348007358075
1952	Eswatini	2021	31.511	0.58546	22.5083239782987	9.0026417622213
1953	Ethiopia	1990	34.2155	0.148034	29.2713051383893	4.94423848086068
1954	Ethiopia	1991	33.4585	0.1496	29.2068732647137	4.25160125717631
1955	Ethiopia	1992	32.7642	0.150174	29.1071287871918	3.65704914962824
1956	Ethiopia	1993	32.0844	0.151582	29.0625477889998	3.0218477783802
1957	Ethiopia	1994	31.4713	0.152983	28.9763009108441	2.49501404466593
1958	Ethiopia	1995	30.9213	0.155086	28.9557863185903	1.96547778880972
1959	Ethiopia	1996	30.2975	0.158127	28.8857377226129	1.41172857373711
1960	Ethiopia	1997	29.6148	0.161875	28.8601974287561	0.754570239203883
1961	Ethiopia	1998	28.9476	0.165078	28.7469965070925	0.200650203657514
1962	Ethiopia	1999	28.4281	0.168904	28.4281	0
1963	Ethiopia	2000	28.1875	0.173419	28.1875	0
1964	Ethiopia	2001	28.0762	0.178973	28.0762	0
1965	Ethiopia	2002	27.9822	0.184138	27.9822	0
1966	Ethiopia	2003	27.917	0.188695	27.917	0
1967	Ethiopia	2004	27.8732	0.195031	27.8732	0
1968	Ethiopia	2005	27.8671	0.202868	27.8671	0
1969	Ethiopia	2006	27.8867	0.211524	27.8690628738986	0.0176520780114195
1970	Ethiopia	2007	27.9622	0.22182	26.5927224602796	1.36951231581041
1971	Ethiopia	2008	28.0425	0.232872	26.2906824497059	1.75185146937406
1972	Ethiopia	2009	28.1298	0.244266	25.4653729919216	2.6643872130584
1973	Ethiopia	2010	28.1546	0.256081	24.7429207123298	3.41169527887023
1974	Ethiopia	2011	28.1342	0.267881	24.7544137414785	3.37982252287146
1975	Ethiopia	2012	28.0889	0.279007	24.7416385809104	3.34723450669965
1976	Ethiopia	2013	28.03	0.289885	24.7435239921658	3.28644727793419
1977	Ethiopia	2014	27.981	0.300485	24.7584160110965	3.22260400763351
1978	Ethiopia	2015	27.9407	0.310736	24.7416000292374	3.19913156731259
1979	Ethiopia	2016	27.763	0.320432	24.7404436163826	3.02255055457739
1980	Ethiopia	2017	27.3876	0.329469	24.7481935052322	2.63939364845783
1981	Ethiopia	2018	26.9764	0.33805	24.7399721990257	2.2364576103643
1982	Ethiopia	2019	26.7143	0.346423	24.7634182877256	1.95089514958444
1983	Ethiopia	2020	26.4914	0.353216	24.7444139494033	1.74703284766667
1984	Ethiopia	2021	26.2517	0.358823	24.7700466596634	1.48162127511661
1985	Fiji	1990	113.005	0.534649	22.4568709071871	90.5485562836129
1986	Fiji	1991	111.64190466097	0.538778	22.5686585396134	89.0732461213566
1987	Fiji	1992	110.32944992597	0.543189	22.4830364814148	87.8464134445552
1988	Fiji	1993	109.12423297525	0.547776	22.463905227036	86.660327748214
1989	Fiji	1994	108.03503261378	0.552849	22.6291537137103	85.4058789000697
1990	Fiji	1995	107.06877120889	0.558531	22.5829590862173	84.4858121226727
1991	Fiji	1996	106.21431167564	0.565042	22.5440345175104	83.6702771581296
1992	Fiji	1997	105.43410108556	0.571188	22.7950090364764	82.6390920490836
1993	Fiji	1998	104.71358394956	0.577172	22.5487437058235	82.1648402437365
1994	Fiji	1999	103.85148370926	0.583574	22.5127235743121	81.3387601349479
1995	Fiji	2000	103.16886543609	0.589197	22.5768192541546	80.5920461819355
1996	Fiji	2001	102.30572505628	0.594497	22.4924994205307	79.8132256357493
1997	Fiji	2002	101.31102830009	0.599322	22.4673507395372	78.8436775605528
1998	Fiji	2003	100.258	0.60349	22.4743457465667	77.7837379340333
[truncated: 4,563 more rows]
