# Supplementary material for: Global burden of low back pain attributable to smoking in 204 countries and territories in 1990–2021
Source: Front Public Health. 2025 Jul 10;13:1584659. doi: 10.3389/fpubh.2025.1584659 (PMC12287117; doi:10.3389/fpubh.2025.1584659)
Supplement: Supplementary file 3 [file Table_3.xlsx]

## Sheet: boostrap_DEA2021
TableS3 Frontier analysis（2021）
	location_name	val	SDI	frontier	eff_diff	trend
1	Afghanistan	64.8172	0.3372	24.7592	40.0579	Increase
2	Albania	275.949	0.70685	22.7988	253.15	Increase
3	Algeria	95.841	0.659501	22.4643	73.3768	Decrease
4	American Samoa	118.642	0.723728	22.6246	96.0172	Decrease
5	Andorra	192.209	0.869444	22.4584	169.751	Decrease
6	Angola	69.5301	0.453722	24.742	44.7881	Decrease
7	Antigua and Barbuda	54.2249	0.749887	22.5688	31.6561	Decrease
8	Argentina	186.929	0.723123	22.6818	164.247	Decrease
9	Armenia	167.154	0.701833	22.8509	144.303	Increase
10	Australia	176.989	0.844253	22.6052	154.384	Decrease
11	Austria	186.492	0.853837	22.983	163.509	Decrease
12	Azerbaijan	135.716	0.694851	22.6517	113.064	Increase
13	Bahamas	47.8368	0.805021	22.4682	25.3686	Decrease
14	Bahrain	105.755	0.753043	22.8076	82.947	Decrease
15	Bangladesh	113.53	0.492421	23.1711	90.3591	Decrease
16	Barbados	39.6267	0.746749	22.4649	17.1618	Decrease
17	Belarus	197.612	0.784485	22.5814	175.031	Decrease
18	Belgium	191.478	0.853654	22.5339	168.944	Decrease
19	Belize	58.612	0.610229	22.9124	35.6996	Decrease
20	Benin	30.0288	0.373487	24.7545	5.27429	Decrease
21	Bermuda	80.0201	0.821365	22.4573	57.5628	Increase
22	Bhutan	61.1837	0.473062	24.3203	36.8634	Decrease
23	Bolivia (Plurinational State of)	50.0084	0.599011	22.5904	27.418	Decrease
24	Bosnia and Herzegovina	323.92	0.723078	22.5616	301.359	Increase
25	Botswana	86.897	0.642722	22.5301	64.367	Decrease
26	Brazil	116.11	0.653044	22.5398	93.57	Decrease
27	Brunei Darussalam	109.694	0.810234	22.5829	87.1115	Decrease
28	Bulgaria	305.016	0.768151	22.7957	282.22	Decrease
29	Burkina Faso	37.1029	0.285118	24.74	12.3629	Decrease
30	Burundi	44.8469	0.289374	24.7543	20.0926	Decrease
31	Cabo Verde	36.1464	0.533535	22.6314	13.515	Decrease
32	Cambodia	90.0514	0.473621	24.3175	65.7339	Decrease
33	Cameroon	41.0445	0.479691	24.2073	16.8372	Decrease
34	Canada	161.197	0.873171	22.6072	138.59	Decrease
35	Central African Republic	46.2218	0.309168	24.7789	21.4429	Decrease
36	Chad	48.6193	0.240436	25.5396	23.0797	Decrease
37	Chile	190.948	0.771515	22.5232	168.425	Decrease
38	China	90.7892	0.72163	22.4831	68.3061	Decrease
39	Colombia	67.7589	0.655443	22.4812	45.2777	Decrease
40	Comoros	53.0558	0.475979	24.3557	28.7001	Decrease
41	Congo	58.343	0.583075	22.4627	35.8803	Increase
42	Cook Islands	111.615	0.77911	22.5402	89.0746	Decrease
43	Costa Rica	74.4987	0.70034	22.5504	51.9484	Decrease
44	Croatia	307.487	0.798341	22.4884	284.998	Decrease
45	Cuba	97.8134	0.66873	22.5907	75.2228	Decrease
46	Cyprus	215.152	0.835631	22.5691	192.583	Decrease
47	Czechia	298.868	0.82845	22.6086	276.26	Decrease
48	C么te d'Ivoire	51.4408	NA	22.4949	28.9458	Decrease
49	Democratic People's Republic of Korea	102.891	0.569855	22.4626	80.4279	Decrease
50	Democratic Republic of the Congo	41.1924	0.38318	24.7603	16.4321	Decrease
51	Denmark	254.397	0.896424	22.8942	231.502	Decrease
52	Djibouti	79.9721	0.487958	23.7097	56.2624	Decrease
53	Dominica	49.3568	0.746967	22.4895	26.8673	Decrease
54	Dominican Republic	77.8552	0.619388	22.5127	55.3425	Decrease
55	Ecuador	43.5968	0.661017	22.524	21.0728	Decrease
56	Egypt	119.716	0.606787	22.4569	97.2594	Increase
57	El Salvador	56.0558	0.563775	22.4735	33.5823	Increase
58	Equatorial Guinea	52.5864	0.657857	22.4616	30.1248	Decrease
59	Eritrea	30.6321	0.403864	24.7461	5.88596	Decrease
60	Estonia	218.303	0.844918	22.4846	195.819	Decrease
61	Eswatini	31.511	0.58546	22.5083	9.00264	Decrease
62	Ethiopia	26.2517	0.358823	24.77	1.48162	Decrease
63	Fiji	93.1258	0.675052	22.6261	70.4997	Decrease
64	Finland	147.473	0.859831	22.581	124.892	Decrease
65	France	201.421	0.838365	22.5493	178.872	Decrease
66	Gabon	50.2973	0.634691	22.7696	27.5277	Increase
67	Gambia	46.7309	0.409714	24.7387	21.9922	Decrease
68	Georgia	153.066	0.732474	22.4579	130.608	Increase
69	Georgia	153.066	0.846564	22.4725	130.593	Increase
70	Germany	229.241	0.902957	22.6157	206.625	Decrease
71	Ghana	35.8951	0.56493	22.5146	13.3806	Decrease
72	Greece	231.918	0.791854	22.6334	209.285	Decrease
73	Greenland	242.267	0.82621	22.7493	219.517	Decrease
74	Grenada	48.8121	0.668993	22.4573	26.3549	Decrease
75	Guam	107.44	0.803982	22.5188	84.9207	Decrease
76	Guatemala	54.9248	0.539972	22.8007	32.1241	Decrease
77	Guinea	47.5091	0.336401	24.7871	22.722	Decrease
78	Guinea-Bissau	31.9329	0.35311	24.7944	7.13851	Increase
79	Guyana	53.7395	0.650812	22.4977	31.2418	Decrease
80	Haiti	34.9208	0.448278	24.7553	10.1654	Decrease
81	Honduras	72.9795	0.513037	22.6429	50.3366	Decrease
82	Hungary	309.523	0.790755	22.682	286.841	Decrease
83	Iceland	162.432	0.876362	22.7902	139.641	Decrease
84	India	47.6162	0.575402	22.8475	24.7687	Decrease
85	Indonesia	79.4303	0.656868	22.6238	56.8065	Increase
86	Iran (Islamic Republic of)	102.058	0.697207	22.6607	79.3977	Decrease
87	Iraq	115.964	0.662626	22.5047	93.4594	Decrease
88	Ireland	175.911	0.873754	22.5417	153.37	Decrease
89	Israel	159.997	0.809012	22.8287	137.168	Decrease
90	Italy	173.045	0.805774	22.4561	150.589	Decrease
91	Jamaica	67.3661	0.683263	22.5415	44.8246	Decrease
92	Japan	163.973	0.871242	22.4664	141.507	Decrease
93	Jordan	159.382	0.725307	22.6368	136.745	Decrease
94	Kazakhstan	131.422	0.725144	22.9145	108.507	Decrease
95	Kenya	50.309	0.523768	22.6063	27.7027	Decrease
96	Kiribati	179.524	0.527187	22.5567	156.967	Increase
97	Kuwait	109.318	0.846651	22.456	86.8616	Decrease
98	Kyrgyzstan	153.701	0.603979	22.4626	131.238	Increase
99	Lao People's Democratic Republic	88.2344	0.489136	23.3582	64.8762	Decrease
100	Latvia	199.856	0.830664	22.5726	177.284	Decrease
101	Lebanon	192.3	0.744746	22.5016	169.798	Increase
102	Lesotho	75.4401	0.510393	22.4783	52.9618	Increase
103	Liberia	39.8376	0.352442	24.7489	15.0887	Decrease
104	Libya	100.227	0.725771	22.6588	77.5687	Decrease
105	Lithuania	192.324	0.856484	22.4732	169.851	Decrease
106	Luxembourg	181.031	0.884429	22.5708	158.46	Decrease
107	Madagascar	40.5184	0.400247	24.7478	15.7706	Decrease
108	Malawi	71.9604	0.384554	24.7444	47.216	Decrease
109	Malaysia	60.4851	0.742524	22.4626	38.0225	Decrease
110	Maldives	80.8246	0.650887	22.5403	58.2843	Decrease
111	Mali	47.1967	0.26858	24.7557	22.441	Increase
112	Malta	189.592	0.801585	22.4851	167.107	Decrease
113	Marshall Islands	79.1161	0.574091	22.929	56.1871	Decrease
114	Mauritania	49.9548	0.498945	22.7935	27.1613	Decrease
115	Mauritius	70.4757	0.71826	22.4629	48.0128	Decrease
116	Mexico	53.9252	0.664575	22.4713	31.454	Decrease
117	Micronesia (Federated States of)	144.73	0.587535	22.5689	122.161	Decrease
118	Monaco	191.464	0.908263	22.513	168.951	Decrease
119	Mongolia	153.109	0.617622	22.5744	130.535	Increase
120	Montenegro	360.293	0.795801	22.4995	337.793	Decrease
121	Morocco	77.9065	0.562698	22.5082	55.3983	Decrease
122	Mozambique	59.3935	0.326463	24.756	34.6375	Decrease
123	Myanmar	59.6185	0.533901	22.7031	36.9155	Decrease
124	Namibia	70.7667	0.617565	22.462	48.3047	Decrease
125	Nauru	138.38	0.625178	22.4858	115.894	Decrease
126	Nepal	151.298	0.433175	24.7854	126.513	Decrease
127	Netherlands	168.051	0.888464	22.4641	145.587	Decrease
128	New Zealand	198.968	0.849442	22.4661	176.502	Decrease
129	Nicaragua	69.5483	0.523958	22.5519	46.9965	Decrease
130	Niger	28.558	0.168073	28.558	0	Decrease
131	Nigeria	22.4559	0.503391	22.4559	0	Decrease
132	Niue	92.2258	0.726222	22.4736	69.7523	Decrease
133	North Macedonia	315.06	0.75063	22.458	292.602	Decrease
134	Northern Mariana Islands	104.667	0.771535	22.4624	82.2046	Decrease
135	Norway	157.846	0.916133	22.4567	135.39	Decrease
136	Oman	68.8234	0.773392	22.4657	46.3577	Decrease
137	Pakistan	71.9666	0.504029	22.527	49.4396	Decrease
138	Palau	79.1421	0.754047	22.4688	56.6733	Decrease
139	Palestine	116.701	0.631012	22.6256	94.0756	Decrease
140	Panama	50.2146	0.708865	22.5223	27.6922	Decrease
141	Papua New Guinea	103.974	0.417797	24.7907	79.1831	Decrease
142	Paraguay	107.775	0.635718	22.8145	84.9608	Decrease
143	Peru	46.2368	0.662054	22.5982	23.6386	Increase
144	Philippines	80.384	0.651219	22.5161	57.8679	Decrease
145	Poland	276.818	0.812043	22.6161	254.202	Decrease
146	Portugal	173.138	0.744152	22.4749	150.663	Decrease
147	Puerto Rico	69.3113	0.825526	22.4898	46.8215	Decrease
148	Qatar	97.7989	0.846861	22.4904	75.3085	Decrease
149	Republic of Korea	128.05	0.886675	22.5896	105.46	Decrease
150	Republic of Moldova	164.145	0.732215	22.4576	141.687	Increase
151	Romania	268.272	0.768454	22.4788	245.793	Decrease
152	Russian Federation	195.62	0.808536	22.4618	173.159	Increase
153	Rwanda	108.329	0.435589	24.742	83.5869	Decrease
154	Saint Kitts and Nevis	35.3293	0.754987	22.4798	12.8495	Decrease
155	Saint Lucia	52.7995	0.67251	22.5913	30.2082	Decrease
156	Saint Vincent and the Grenadines	50.7171	0.637196	22.6245	28.0926	Decrease
157	Samoa	115.589	0.593393	22.4586	93.1309	Decrease
158	San Marino	171.915	0.888005	22.5357	149.379	Decrease
159	Sao Tome and Principe	30.0227	0.505414	22.4607	7.562	Decrease
160	Saudi Arabia	81.9602	0.815143	22.7604	59.1998	Increase
161	Senegal	38.7439	0.408054	24.747	13.9968	Decrease
162	Serbia	337.868	0.792416	22.6263	315.242	Increase
163	Seychelles	71.7312	0.730151	22.5847	49.1465	Decrease
164	Sierra Leone	56.8194	0.358666	24.7437	32.0757	Decrease
165	Singapore	74.4337	0.856098	22.497	51.9367	Decrease
166	Slovakia	248.927	0.810611	22.5727	226.354	Decrease
167	Slovenia	255.57	0.842431	22.6255	232.944	Decrease
168	Solomon Islands	130.306	0.42936	24.7574	105.548	Increase
169	Somalia	51.3717	0.0776881	51.3656	0.00617006	Decrease
170	South Africa	68.2802	0.679627	22.4575	45.8228	Decrease
171	South Sudan	52.1105	0.278371	24.7475	27.3629	Decrease
172	Spain	143.109	0.769284	22.4595	120.65	Decrease
173	Sri Lanka	41.5686	0.701535	22.5707	18.998	Decrease
174	Sudan	72.1413	0.54195	22.4722	49.6691	Decrease
175	Suriname	77.0053	0.633666	22.9241	54.0812	Decrease
176	Sweden	130.655	0.88688	22.5248	108.13	Increase
177	Switzerland	202.151	0.933059	22.4654	179.685	Decrease
178	Syrian Arab Republic	112.812	0.623004	22.4669	90.3448	Decrease
179	Taiwan (Province of China)	123.102	0.874747	22.5176	100.584	Decrease
180	Tajikistan	78.9402	0.541511	22.5355	56.4047	Decrease
181	Thailand	58.4229	0.682548	22.5125	35.9104	Decrease
182	Timor-Leste	71.6145	0.444668	24.7804	46.8341	Decrease
183	Togo	52.5286	0.408534	24.7592	27.7694	Decrease
184	Tokelau	101.417	0.686426	22.8196	78.5979	Decrease
185	Tonga	105.181	0.62635	22.8036	82.3772	Decrease
186	Trinidad and Tobago	68.0989	0.768763	22.4864	45.6125	Decrease
187	Tunisia	111.858	0.682432	22.5965	89.2618	Decrease
188	Turkey	161.857	NA	22.5887	139.268	Decrease
189	Turkmenistan	98.635	0.682161	22.5034	76.1316	Decrease
190	Tuvalu	117.516	0.576621	22.4963	95.0195	Increase
191	Uganda	47.0037	0.423261	24.7553	22.2483	Decrease
192	Ukraine	189.821	0.760774	22.573	167.248	Decrease
193	United Arab Emirates	92.7703	0.849318	22.5838	70.1864	Decrease
194	United Kingdom	172.001	0.859	22.6632	149.338	Decrease
195	United Republic of Tanzania	87.0479	0.446568	24.7421	62.3058	Decrease
196	United States Virgin Islands	53.0669	0.821831	22.7684	30.2985	Decrease
197	United States of America	195.113	0.862448	22.5435	172.569	Decrease
198	Uruguay	198.933	0.719283	22.5192	176.414	Increase
199	Uzbekistan	97.0072	0.662622	22.5354	74.4718	Increase
200	Vanuatu	66.6378	0.473101	24.2191	42.4188	Decrease
201	Venezuela (Bolivarian Republic of)	68.1713	0.596513	22.497	45.6743	Decrease
202	Viet Nam	75.3186	0.627934	22.9399	52.3788	Decrease
203	Yemen	128.291	0.450376	24.7434	103.548	Decrease
204	Zambia	53.7732	0.505949	22.499	31.2742	Decrease
205	Zimbabwe	86.6595	0.473819	24.217	62.4425	Decrease
