# Supplementary material for: Global burden of low back pain attributable to smoking in 204 countries and territories in 1990–2021
Source: Front Public Health. 2025 Jul 10;13:1584659. doi: 10.3389/fpubh.2025.1584659 (PMC12287117; doi:10.3389/fpubh.2025.1584659)
Supplement: Supplementary file 4 [file Table_4.xlsx]

## Sheet: black
TableS4 Frontier analysis get the 15 countries with the largest distance differences
	location_name	year	val	SDI	frontier	eff_diff	trend
1	Montenegro	2021	360.293	0.795801	22.4995	337.793	Decrease
2	Serbia	2021	337.868	0.792416	22.6263	315.242	Increase
3	Bosnia and Herzegovina	2021	323.92	0.723078	22.5616	301.359	Increase
4	North Macedonia	2021	315.06	0.75063	22.458	292.602	Decrease
5	Hungary	2021	309.523	0.790755	22.682	286.841	Decrease
6	Croatia	2021	307.487	0.798341	22.4884	284.998	Decrease
7	Bulgaria	2021	305.016	0.768151	22.7957	282.22	Decrease
8	Czechia	2021	298.868	0.82845	22.6086	276.26	Decrease
9	Poland	2021	276.818	0.812043	22.6161	254.202	Decrease
10	Albania	2021	275.949	0.70685	22.7988	253.15	Increase
11	Romania	2021	268.272	0.768454	22.4788	245.793	Decrease
12	Slovenia	2021	255.57	0.842431	22.6255	232.944	Decrease
13	Denmark	2021	254.397	0.896424	22.8942	231.502	Decrease
14	Slovakia	2021	248.927	0.810611	22.5727	226.354	Decrease
15	Greenland	2021	242.267	0.82621	22.7493	219.517	Decrease
