# Supplementary material for: Global burden of low back pain attributable to smoking in 204 countries and territories in 1990–2021
Source: Front Public Health. 2025 Jul 10;13:1584659. doi: 10.3389/fpubh.2025.1584659 (PMC12287117; doi:10.3389/fpubh.2025.1584659)
Supplement: Supplementary file 5 [file Table_5.xlsx]

## Sheet: blue
TableS5 5 countries with the smallest distance difference among low SDI countries
	location_name	year	val	SDI	frontier	eff_diff	trend
1	Niger	2021	28.558	0.168073	28.558	0	Decrease
2	Somalia	2021	51.3717	0.0776881	51.3656	0.00617005	Decrease
3	Ethiopia	2021	26.2517	0.358823	24.77	1.48162	Decrease
4	Benin	2021	30.0288	0.373487	24.7545	5.27429	Decrease
5	Eritrea	2021	30.6321	0.403864	24.7461	5.88596	Decrease
