# Supplementary material for: Global burden of low back pain attributable to smoking in 204 countries and territories in 1990–2021
Source: Front Public Health. 2025 Jul 10;13:1584659. doi: 10.3389/fpubh.2025.1584659 (PMC12287117; doi:10.3389/fpubh.2025.1584659)
Supplement: Supplementary file 6 [file Table_6.XLSX]

## Sheet: red
TableS6 The 5 countries with the largest distance difference among high SDI
	location_name	year	val	SDI	frontier	eff_diff	trend
1	Denmark	2021	254.397	0.896424	22.8942	231.502	Decrease
2	Germany	2021	229.241	0.902957	22.6157	206.625	Decrease
3	Switzerland	2021	202.151	0.933059	22.4654	179.685	Decrease
4	United States of America	2021	195.113	0.862448	22.5435	172.569	Decrease
5	Lithuania	2021	192.324	0.856484	22.4732	169.851	Decrease
