# Supplementary material for: Global burden of low back pain attributable to smoking in 204 countries and territories in 1990–2021
Source: Front Public Health. 2025 Jul 10;13:1584659. doi: 10.3389/fpubh.2025.1584659 (PMC12287117; doi:10.3389/fpubh.2025.1584659)
Supplement: Supplementary file 7 [file Table_7.XLSX]

## Sheet: Sheet1
Table S7 BAPC results
	Male		Female
year	mean	sd	mean	sd
2022	0.00139341636429984	8.24146835849191e-06	0.000630169181029645	6.06958017110421e-06
2023	0.00138016610075624	1.32812437467062e-05	0.00061770308705631	8.53355813276228e-06
2024	0.00136727387571814	1.95423332699349e-05	0.000605572982268282	1.16302696501832e-05
2025	0.00135473169857015	2.66725430594651e-05	0.000593723358493601	1.51480340350217e-05
2026	0.00134211485573247	3.45134734041787e-05	0.00058198942801918	1.89812624604104e-05
2027	0.00132933296531002	4.29861230871526e-05	0.000570235199182634	2.30635403465423e-05
2028	0.00131662607817459	5.19733907885571e-05	0.000558701877664978	2.73148986391164e-05
2029	0.00130424072385062	6.14051983064871e-05	0.000547473969366166	3.1690614762853e-05
2030	0.0012921742629264	7.12351692332425e-05	0.000536495529286389	3.61637676278913e-05
2031	0.00128010723268985	8.14262001478745e-05	0.000525647298234681	4.07173241545547e-05
2032	0.0012679604628599	9.19643446562973e-05	0.000514816532214782	4.53334634970804e-05
2033	0.00125592049970334	0.000102804940566242	0.000504202906985823	4.99884339858157e-05
2034	0.00124416535572797	0.000113923556183653	0.000493866091781059	5.46665404970163e-05
2035	0.00123268778035459	0.000125298951590959	0.00048376161222689	5.93550819700003e-05
2036	0.00122125841980768	0.00013690315846178	0.000473814983469741	6.40456442847511e-05
